# Supplementary material for: Deciphering the tumor immune microenvironment of imatinib-resistance in advanced gastrointestinal stromal tumors at single-cell resolution
Source: Cell Death Dis. 2024 Mar 5;15(3):190. doi: 10.1038/s41419-024-06571-3 (PMC10914684; doi:10.1038/s41419-024-06571-3)
Supplement: Supplementary file 3 — Supplementary Data 2 [file 41419_2024_6571_MOESM3_ESM.xlsx]

## Sheet: shared CNV region
cell group	percentage	clone			shared CNV	shared CNV	CNV
1.1	0	B			chr17p_Loss_of_one_copy	chr8p_Gain	chr22q_Loss_of_one_copy	chr19q_Loss_of_one_copy	chr4q_Gain	chr15q_Loss_of_one_copy	chr3q_Gain	chr3p_Gain	chr9q_Loss_of_one_copy	chr20p_Gain	chr1p_Loss	chr18q_Loss_of_one_copy	chr6p_Loss_of_one_copy	chr9p_Loss_of_one_copy	chr7q_Gain	chr10p_Loss_of_one_copy	chr8q_Gain	chr1p_Loss_of_one_copy	chr11q_Gain	chr1q_Loss_of_one_copy	chr17q_Loss_of_one_copy	chr5q_Gain	chr6p_Loss	chr2p_Gain	chr21q_Gain	chr20q_Gain	chr2q_Gain	chr18p_Loss_of_one_copy	chr13q_Loss_of_one_copy	chr1q_Gain
1	0				chr17p_Loss_of_one_copy	chr8p_Gain	chr20q_Gain	chr12q_Gain	chr17q_Loss_of_one_copy	chr6p_Loss_of_one_copy	chr7q_Gain	chr20p_Gain
1.1	0	B			chr17p_Loss_of_one_copy	chr8p_Gain	chr7p_Gain	chr15q_Loss_of_one_copy	chr3q_Gain	chr3p_Gain	chr9q_Loss_of_one_copy	chr20p_Gain	chr18q_Loss_of_one_copy	chr6p_Loss_of_one_copy	chr9p_Loss_of_one_copy	chr7q_Gain		chr8q_Gain	chr1p_Loss_of_one_copy	chr11q_Gain	chr1q_Loss_of_one_copy	chr17q_Loss_of_one_copy	chr5q_Gain	chr6p_Loss	chr20q_Gain	chr12q_Gain	chr2q_Gain	chr18p_Loss_of_one_copy	chr14q_Loss_of_one_copy
1.1.1	0	C			chr17p_Loss_of_one_copy	chr8p_Gain	chr1q_Loss_of_one_copy	chr17q_Loss_of_one_copy	chr6p_Gain	chr4q_Gain	chr5q_Gain	chr14q_Loss_of_one_copy	chr7p_Gain	chr15q_Loss_of_one_copy	chr3q_Gain	chr3p_Gain	chr6p_Loss	chr9q_Loss_of_one_copy	chr20p_Gain	chr21q_Gain	chr20q_Gain	chr6q_Gain	chr19q_Gain	chr2q_Gain	chr18q_Loss_of_one_copy	chr6p_Loss_of_one_copy	chr18p_Loss_of_one_copy	chr12q_Gain	chr9p_Loss_of_one_copy	chr7q_Gain	chr8q_Gain	chr1p_Loss_of_one_copy	chr11p_Gain	chr11q_Gain
1.1.1.1	13.738	D			chr17p_Loss_of_one_copy	chr8p_Gain	chr1q_Loss_of_one_copy	chr17q_Loss_of_one_copy	chr6p_Gain	chr4q_Gain	chr5q_Gain	chr14q_Loss_of_one_copy	chr7p_Gain	chr15q_Loss_of_one_copy	chr3q_Gain	chr3p_Gain	chr6p_Loss	chr9q_Loss_of_one_copy	chr20p_Gain	chr21q_Gain	chr20q_Gain	chr6q_Gain	chr19q_Gain	chr2q_Gain	chr18q_Loss_of_one_copy	chr6p_Loss_of_one_copy	chr18p_Loss_of_one_copy	chr12q_Gain	chr9p_Loss_of_one_copy	chr7q_Gain	chr8q_Gain	chr1p_Loss_of_one_copy	chr11p_Gain	chr11q_Gain
1.1.2	0	E	C	F	chr17p_Loss_of_one_copy	chr8p_Gain	chr7p_Gain	chr15q_Loss_of_one_copy	chr3q_Gain	chr3p_Gain	chr9q_Loss_of_one_copy	chr20p_Gain	chr18q_Loss_of_one_copy	chr6p_Loss_of_one_copy	chr9p_Loss_of_one_copy	chr7q_Gain	chr10p_Loss_of_one_copy	chr8q_Gain	chr1p_Loss_of_one_copy	chr11q_Gain	chr1q_Loss_of_one_copy	chr17q_Loss_of_one_copy	chr5q_Gain	chr6p_Loss	chr2p_Gain	chr20q_Gain	chr12q_Gain	chr2q_Gain	chr18p_Loss_of_one_copy	chr13q_Loss_of_one_copy	chr1q_Gain	chr14q_Loss_of_one_copy
1.1.2.1	39.1374	F	G		chr17p_Loss_of_one_copy	chr8p_Gain	chr1q_Loss_of_one_copy	chr17q_Loss_of_one_copy	chr5q_Gain	chr14q_Loss_of_one_copy	chr7p_Gain	chr15q_Loss_of_one_copy	chr3q_Gain	chr3p_Gain	chr6p_Loss	chr9q_Loss_of_one_copy	chr2p_Gain	chr20p_Gain	chr21q_Gain	chr20q_Gain	chr12q_Gain	chr1q_Gain	chr19q_Gain	chr2q_Gain	chr18q_Loss_of_one_copy	chr6p_Loss_of_one_copy	chr18p_Loss_of_one_copy	chr13q_Loss_of_one_copy	chr9p_Loss_of_one_copy	chr7q_Gain	chr10p_Loss_of_one_copy	chr8q_Gain	chr1p_Loss_of_one_copy	chr11p_Gain	chr11q_Gain
1.1.2.2	22.0447	G	D	H	chr17p_Loss_of_one_copy	chr8p_Gain	chr22q_Loss_of_one_copy	chr5p_Gain	chr19q_Loss_of_one_copy	chr4q_Gain	chr7p_Gain	chr15q_Loss_of_one_copy	chr3q_Gain	chr3p_Gain	chr9q_Loss_of_one_copy	chr20p_Gain	chr18q_Loss_of_one_copy	chr6p_Loss_of_one_copy	chr9p_Loss_of_one_copy	chr7q_Gain	chr10p_Loss_of_one_copy	chr8q_Gain	chr1p_Loss_of_one_copy	chr11q_Gain	chr1q_Loss_of_one_copy	chr17q_Loss_of_one_copy	chr5q_Gain	chr6p_Loss	chr2p_Gain	chr20q_Gain	chr12q_Gain	chr2q_Gain	chr18p_Loss_of_one_copy	chr13q_Loss_of_one_copy	chr1q_Gain	chr14q_Loss_of_one_copy
1.2	0	H	E	I	chr17p_Loss_of_one_copy	chr8p_Gain	chr15q_Gain	chr12q_Gain	chr17q_Loss_of_one_copy	chr20q_Gain	chr1p_Gain	chr4q_Gain	chr13q_Loss_of_one_copy	chr7q_Gain	chr22q_Gain	chr6p_Loss_of_one_copy	chr2p_Gain	chr20p_Gain
1.2.1	0	F	J	I	chr17p_Loss_of_one_copy	chr8p_Gain	chr15q_Gain	chr12q_Gain	chr17q_Loss_of_one_copy	chr20q_Gain	chr1p_Gain	chr4q_Gain	chr13q_Loss_of_one_copy	chr7q_Gain	chr22q_Gain	chr6p_Loss_of_one_copy	chr2p_Gain	chr20p_Gain
1.2.1.1	5.91054	G	K	J	chr17p_Loss_of_one_copy	chr8p_Gain	chr17q_Loss_of_one_copy	chr20q_Gain	chr4p_Gain	chr4q_Gain	chr5q_Gain	chr22q_Gain	chr2p_Gain	chr20p_Gain	chr15q_Gain	chr12q_Gain	chr12p_Loss_of_one_copy	chr12q_Loss_of_one_copy	chr13q_Loss_of_one_copy	chr1q_Gain	chr7q_Gain	chr8q_Gain	chr1p_Gain	chr6p_Loss_of_one_copy
1.2.1.2	13.099	H	K		chr17p_Loss_of_one_copy	chr8p_Gain	chr6q_Loss_of_one_copy	chr19p_Gain	chr17q_Loss_of_one_copy	chr16q_Gain	chr20q_Gain	chr16p_Gain	chr4q_Gain	chr7p_Gain	chr2q_Loss_of_one_copy	chr22q_Gain	chr6p_Loss	chr2p_Gain	chr20p_Gain	chr15q_Gain	chr12q_Gain	chr2q_Gain	chr6p_Loss_of_one_copy	chr13q_Loss_of_one_copy	chr7q_Gain	chr11p_Gain	chr10q_Gain	chr1p_Gain

## Sheet: M_L01.CNV.summary
cell group	percentage	clone			CNV
1	0				chr4q_Gain	chr6p_Loss_of_one_copy	chr7q_Gain	chr17q_Loss_of_one_copy
1.1	0	B			chr22q_Loss_of_one_copy	chr15q_Loss_of_one_copy	chr4q_Gain	chr7p_Gain	chr5p_Gain	chr3q_Gain	chr18q_Loss_of_one_copy	chr6p_Loss_of_one_copy	chr7q_Gain	chr10p_Loss_of_one_copy	chr8p_Gain	chr8q_Gain	chr1p_Loss_of_one_copy	chr11q_Gain	chr1q_Loss_of_one_copy	chr17q_Loss_of_one_copy	chr4p_Gain	chr5q_Gain	chr2q_Loss_of_one_copy	chr21q_Gain	chr18p_Loss_of_one_copy	chr2p_Loss_of_one_copy	chr13q_Loss_of_one_copy	chr1q_Gain	chr14q_Loss_of_one_copy	chr11p_Gain
1.1.1	0	C			chr22q_Loss_of_one_copy	chr5p_Gain	chr6p_Gain	chr4q_Gain	chr7p_Gain	chr15q_Loss_of_one_copy	chr3q_Gain	chr3p_Gain	chr9q_Gain	chr6q_Gain	chr18q_Loss_of_one_copy	chr6p_Loss_of_one_copy	chr7q_Gain	chr10p_Loss_of_one_copy	chr8p_Gain	chr8q_Gain	chr1p_Loss_of_one_copy	chr11q_Gain	chr1q_Loss_of_one_copy	chr17q_Loss_of_one_copy	chr4p_Gain	chr5q_Gain	chr2q_Loss_of_one_copy	chr20q_Loss_of_one_copy	chr17q_Gain	chr21q_Gain	chr12q_Gain	chr18p_Loss_of_one_copy	chr2p_Loss_of_one_copy	chr13q_Loss_of_one_copy	chr1q_Gain	chr14q_Loss_of_one_copy	chr11p_Gain
1.1.1.1	24.3816	D			chr22q_Loss_of_one_copy	chr5p_Gain	chr6p_Gain	chr4q_Gain	chr7p_Gain	chr15q_Loss_of_one_copy	chr3q_Gain	chr3p_Gain	chr9q_Gain	chr6q_Gain	chr18q_Loss_of_one_copy	chr6p_Loss_of_one_copy	chr7q_Gain	chr10p_Loss_of_one_copy	chr8p_Gain	chr8q_Gain	chr1p_Loss_of_one_copy	chr11q_Gain	chr1q_Loss_of_one_copy	chr17q_Loss_of_one_copy	chr4p_Gain	chr5q_Gain	chr2q_Loss_of_one_copy	chr20q_Loss_of_one_copy	chr17q_Gain	chr21q_Gain	chr12q_Gain	chr18p_Loss_of_one_copy	chr2p_Loss_of_one_copy	chr13q_Loss_of_one_copy	chr1q_Gain	chr14q_Loss_of_one_copy	chr11p_Gain
1.1.2	0	E	C	F	chr22q_Loss_of_one_copy	chr5p_Gain	chr4q_Gain	chr7p_Gain	chr15q_Loss_of_one_copy	chr3q_Gain	chr20p_Gain	chr18q_Loss_of_one_copy	chr6p_Loss_of_one_copy	chr7q_Gain	chr10p_Loss_of_one_copy	chr8p_Gain	chr8q_Gain	chr1p_Loss_of_one_copy	chr11q_Gain	chr1q_Loss_of_one_copy	chr17q_Loss_of_one_copy	chr4p_Gain	chr5q_Gain	chr2q_Loss_of_one_copy	chr21q_Gain	chr20q_Gain	chr13q_Loss	chr18p_Loss_of_one_copy	chr2p_Loss_of_one_copy	chr13q_Loss_of_one_copy	chr1q_Gain	chr14q_Loss_of_one_copy	chr11p_Gain
1.1.2.1	22.8799	F	G		chr1q_Loss_of_one_copy	chr22q_Loss_of_one_copy	chr5p_Gain	chr4p_Gain	chr4q_Gain	chr5q_Gain	chr10q_Loss_of_one_copy	chr14q_Loss_of_one_copy	chr7p_Gain	chr2q_Loss_of_one_copy	chr15q_Loss_of_one_copy	chr3q_Gain	chr17q_Loss_of_one_copy	chr20p_Gain	chr21q_Gain	chr20q_Gain	chr18q_Loss_of_one_copy	chr6p_Loss_of_one_copy	chr13q_Loss	chr18p_Loss_of_one_copy	chr2p_Loss_of_one_copy	chr13q_Loss_of_one_copy	chr1q_Gain	chr7q_Gain	chr10p_Loss_of_one_copy	chr8p_Gain	chr8q_Gain	chr1p_Loss_of_one_copy	chr11p_Gain	chr11q_Gain
1.1.2.2	25.7067	G	D	H	chr22q_Loss_of_one_copy	chr5p_Gain	chr6p_Gain	chr19q_Loss_of_one_copy	chr4q_Gain	chr7p_Gain	chr15q_Loss_of_one_copy	chr3q_Gain	chr3p_Gain	chr20p_Gain	chr6q_Gain	chr18q_Loss_of_one_copy	chr6p_Loss_of_one_copy	chr7q_Gain	chr10p_Loss_of_one_copy	chr8p_Gain	chr8q_Gain	chr1p_Loss_of_one_copy	chr11q_Gain	chr1q_Loss_of_one_copy	chr17q_Loss_of_one_copy	chr4p_Gain	chr5q_Gain	chr2q_Loss_of_one_copy	chr21q_Gain	chr20q_Gain	chr13q_Loss	chr18p_Loss_of_one_copy	chr2p_Loss_of_one_copy	chr13q_Loss_of_one_copy	chr1q_Gain	chr14q_Loss_of_one_copy	chr11p_Gain
1.2	0	H	E	I	chr15q_Gain	chr17q_Loss_of_one_copy	chr20q_Gain	chr6p_Loss_of_one_copy	chr4q_Gain	chr7q_Gain	chr22q_Gain	chr10q_Gain	chr2p_Gain	chr20p_Gain
1.2.2	0	I	J	L	chr15q_Gain	chr17q_Loss_of_one_copy	chr20q_Gain	chr6p_Loss_of_one_copy	chr4q_Gain	chr7q_Gain	chr22q_Gain	chr10q_Gain	chr2p_Gain	chr20p_Gain
1.2.2.1	18.5512	J	K		chr15q_Gain	chr17q_Loss_of_one_copy	chr20q_Gain	chr6p_Loss_of_one_copy	chr4q_Gain	chr7q_Gain	chr22q_Gain	chr10q_Gain	chr2p_Gain	chr20p_Gain
1.2.2.2	7.50883	K	M		chr15q_Gain	chr17q_Loss_of_one_copy	chr2q_Gain	chr20q_Gain	chr6p_Loss_of_one_copy	chr4q_Gain	chr7q_Gain	chr7p_Gain	chr22q_Gain	chr11p_Gain	chr10q_Gain	chr2p_Gain	chr20p_Gain

## Sheet: M_P01.CNV.summary
cell group	percentage	clone			CNV
1	0				chr20q_Gain	chr17q_Loss_of_one_copy	chr6p_Loss_of_one_copy	chr4q_Gain	chr7q_Gain	chr11p_Gain	chr20p_Gain
1.1	0	B			chr20q_Gain	chr17q_Loss_of_one_copy	chr6p_Loss_of_one_copy	chr4q_Gain	chr7q_Gain	chr22q_Gain	chr11p_Gain	chr2p_Gain	chr20p_Gain
1.1.1	0	C			chr20q_Gain	chr17q_Loss_of_one_copy	chr6p_Loss_of_one_copy	chr4q_Gain	chr2p_Gain	chr7q_Gain	chr7p_Gain	chr22q_Gain	chr11p_Gain	chr10q_Gain	chr11q_Gain	chr20p_Gain
1.1.1.1	27.186	D			chr17q_Loss_of_one_copy	chr20q_Gain	chr19q_Loss_of_one_copy	chr4q_Gain	chr7p_Gain	chr22q_Gain	chr19p_Loss_of_one_copy	chr20p_Gain	chr17p_Loss_of_one_copy	chr15q_Gain	chr2q_Gain	chr6p_Loss_of_one_copy	chr2p_Gain	chr13q_Loss_of_one_copy	chr7q_Gain	chr11p_Gain	chr10q_Gain	chr11q_Gain
1.1.1.2	30.5246	E			chr20q_Gain	chr17q_Loss_of_one_copy	chr6p_Loss_of_one_copy	chr4q_Gain	chr2p_Gain	chr7q_Gain	chr7p_Gain	chr22q_Gain	chr11p_Gain	chr10q_Gain	chr11q_Gain	chr20p_Gain
1.1.2	0	E	C	F	chr20q_Gain	chr17q_Loss_of_one_copy	chr16q_Gain	chr16p_Gain	chr12p_Loss_of_one_copy	chr8p_Gain	chr4q_Gain	chr2p_Gain	chr19p_Loss_of_one_copy	chr19q_Loss_of_one_copy	chr14q_Loss_of_one_copy	chr7q_Gain	chr22q_Gain	chr8q_Gain	chr6p_Loss	chr11p_Gain	chr6p_Loss_of_one_copy	chr20p_Gain
1.1.2.1	14.7854	F	G		chr17q_Loss_of_one_copy	chr16q_Gain	chr16p_Gain	chr19q_Loss_of_one_copy	chr4q_Gain	chr22q_Gain	chr6p_Loss	chr19p_Loss_of_one_copy	chr20p_Gain	chr20q_Gain	chr12p_Loss_of_one_copy	chr2p_Gain	chr14q_Loss_of_one_copy	chr7q_Gain	chr8p_Gain	chr8q_Gain	chr11p_Gain	chr6p_Loss_of_one_copy
1.1.2.2	11.1288	G	D	H	chr4p_Gain	chr17q_Loss_of_one_copy	chr16q_Gain	chr16p_Gain	chr19q_Loss_of_one_copy	chr17q_Gain	chr4q_Gain	chr22q_Gain	chr6p_Loss	chr19p_Loss_of_one_copy	chr20p_Gain	chr20q_Gain	chr12p_Loss_of_one_copy	chr2p_Gain	chr13q_Loss_of_one_copy	chr14q_Loss_of_one_copy	chr7q_Gain	chr8p_Gain	chr8q_Gain	chr11p_Gain	chr6p_Loss_of_one_copy
1.2	0	H	E	I	chr1q_Loss_of_one_copy	chr22q_Loss_of_one_copy	chr15q_Loss_of_one_copy	chr19q_Loss_of_one_copy	chr4p_Gain	chr4q_Gain	chr5q_Gain	chr14q_Loss_of_one_copy	chr7p_Gain	chr2q_Loss_of_one_copy	chr5p_Gain	chr3q_Gain	chr17q_Loss_of_one_copy	chr20p_Gain	chr17p_Loss_of_one_copy	chr21q_Gain	chr20q_Gain	chr2q_Gain	chr18q_Loss_of_one_copy	chr12p_Loss_of_one_copy	chr13q_Loss	chr18p_Loss_of_one_copy	chr2p_Loss_of_one_copy	chr13q_Loss_of_one_copy	chr7q_Gain	chr8p_Gain	chr8q_Gain	chr1p_Loss_of_one_copy	chr11p_Gain	chr11q_Gain	chr6p_Loss_of_one_copy
1.2.1	0	F	J	I	chr1q_Loss_of_one_copy	chr22q_Loss_of_one_copy	chr15q_Loss_of_one_copy	chr19q_Loss_of_one_copy	chr4p_Gain	chr4q_Gain	chr5q_Gain	chr14q_Loss_of_one_copy	chr7p_Gain	chr2q_Loss_of_one_copy	chr5p_Gain	chr3q_Gain	chr17q_Loss_of_one_copy	chr20p_Gain	chr17p_Loss_of_one_copy	chr21q_Gain	chr20q_Gain	chr2q_Gain	chr18q_Loss_of_one_copy	chr12p_Loss_of_one_copy	chr13q_Loss	chr18p_Loss_of_one_copy	chr2p_Loss_of_one_copy	chr13q_Loss_of_one_copy	chr7q_Gain	chr8p_Gain	chr8q_Gain	chr1p_Loss_of_one_copy	chr11p_Gain	chr11q_Gain	chr6p_Loss_of_one_copy
1.2.1.1	11.6057	G	K	J	chr1q_Loss_of_one_copy	chr22q_Loss_of_one_copy	chr15q_Loss_of_one_copy	chr19q_Loss_of_one_copy	chr4p_Gain	chr4q_Gain	chr5q_Gain	chr14q_Loss_of_one_copy	chr7p_Gain	chr2q_Loss_of_one_copy	chr5p_Gain	chr3q_Gain	chr17q_Loss_of_one_copy	chr20p_Gain	chr17p_Loss_of_one_copy	chr21q_Gain	chr20q_Gain	chr2q_Gain	chr18q_Loss_of_one_copy	chr12p_Loss_of_one_copy	chr13q_Loss	chr18p_Loss_of_one_copy	chr2p_Loss_of_one_copy	chr13q_Loss_of_one_copy	chr7q_Gain	chr8p_Gain	chr8q_Gain	chr1p_Loss_of_one_copy	chr11p_Gain	chr11q_Gain	chr6p_Loss_of_one_copy

## Sheet: M_P02.CNV.summary
cell group	percentage	clone			CNV
1	0				chr21q_Gain	chr20q_Gain	chr1q_Loss_of_one_copy	chr22q_Loss_of_one_copy	chr6p_Loss_of_one_copy	chr3q_Gain	chr4q_Gain	chr13q_Loss_of_one_copy	chr14q_Loss_of_one_copy	chr7p_Gain	chr7q_Gain	chr15q_Loss_of_one_copy	chr8p_Gain	chr8q_Gain	chr1p_Loss_of_one_copy	chr20p_Gain
1.1	0	B			chr21q_Gain	chr20q_Gain	chr1q_Loss_of_one_copy	chr22q_Loss_of_one_copy	chr6p_Loss_of_one_copy	chr3q_Gain	chr4q_Gain	chr13q_Loss_of_one_copy	chr14q_Loss_of_one_copy	chr7p_Gain	chr7q_Gain	chr15q_Loss_of_one_copy	chr8p_Gain	chr8q_Gain	chr1p_Loss_of_one_copy	chr20p_Gain
1.1.1	0	C			chr21q_Gain	chr20q_Gain	chr1q_Loss_of_one_copy	chr22q_Loss_of_one_copy	chr6p_Loss_of_one_copy	chr3q_Gain	chr4q_Gain	chr13q_Loss_of_one_copy	chr3p_Gain	chr14q_Loss_of_one_copy	chr7p_Gain	chr7q_Gain	chr15q_Loss_of_one_copy	chr8p_Gain	chr8q_Gain	chr1p_Loss_of_one_copy	chr20p_Gain
1.1.1.1	35.7713	D			chr1q_Loss_of_one_copy	chr22q_Loss_of_one_copy	chr19q_Loss_of_one_copy	chr4q_Gain	chr14q_Loss_of_one_copy	chr7p_Gain	chr15q_Loss_of_one_copy	chr3q_Gain	chr3p_Gain	chr17q_Loss_of_one_copy	chr2p_Gain	chr20p_Gain	chr21q_Gain	chr20q_Gain	chr18q_Loss_of_one_copy	chr6p_Loss_of_one_copy	chr18p_Loss_of_one_copy	chr13q_Loss_of_one_copy	chr1q_Gain	chr7q_Gain	chr8p_Gain	chr8q_Gain	chr1p_Loss_of_one_copy	chr11q_Gain
1.1.1.2	7.0644	E			chr1q_Loss_of_one_copy	chr22q_Loss_of_one_copy	chr4p_Gain	chr4q_Gain	chr7p_Gain	chr15q_Loss_of_one_copy	chr3q_Gain	chr3p_Gain	chr20p_Gain	chr21q_Gain	chr20q_Gain	chr6p_Loss_of_one_copy	chr13q_Loss_of_one_copy	chr14q_Loss_of_one_copy	chr7q_Gain	chr8p_Gain	chr8q_Gain	chr1p_Loss_of_one_copy
1.1.2	0	E	C	F	chr1q_Loss_of_one_copy	chr22q_Loss_of_one_copy	chr4q_Gain	chr14q_Loss_of_one_copy	chr7p_Gain	chr15q_Loss_of_one_copy	chr3q_Gain	chr17q_Loss_of_one_copy	chr2p_Gain	chr20p_Gain	chr21q_Gain	chr20q_Gain	chr18q_Loss_of_one_copy	chr6p_Loss_of_one_copy	chr18p_Loss_of_one_copy	chr13q_Loss_of_one_copy	chr1q_Gain	chr7q_Gain	chr10p_Loss_of_one_copy	chr8p_Gain	chr8q_Gain	chr1p_Loss_of_one_copy
1.1.2.1	49.9251	F	G		chr1q_Loss_of_one_copy	chr22q_Loss_of_one_copy	chr4q_Gain	chr14q_Loss_of_one_copy	chr7p_Gain	chr15q_Loss_of_one_copy	chr3q_Gain	chr17q_Loss_of_one_copy	chr2p_Gain	chr20p_Gain	chr21q_Gain	chr20q_Gain	chr18q_Loss_of_one_copy	chr6p_Loss_of_one_copy	chr18p_Loss_of_one_copy	chr13q_Loss_of_one_copy	chr1q_Gain	chr7q_Gain	chr10p_Loss_of_one_copy	chr8p_Gain	chr8q_Gain	chr1p_Loss_of_one_copy

## Sheet: M_P03.CNV.summary
cell group	percentage	clone			CNV
1	0				chr20q_Gain	chr17q_Loss_of_one_copy	chr6p_Loss_of_one_copy	chr13q_Loss_of_one_copy	chr7q_Gain	chr20p_Gain
1.1	0	B			chr20q_Gain	chr17q_Loss_of_one_copy	chr6p_Loss_of_one_copy	chr13q_Loss_of_one_copy	chr7q_Gain	chr7p_Gain	chr22q_Gain	chr11p_Gain	chr11q_Gain	chr20p_Gain
1.1.2	0	E	C	F	chr20q_Gain	chr17q_Loss_of_one_copy	chr6p_Loss_of_one_copy	chr13q_Loss_of_one_copy	chr7q_Gain	chr7p_Gain	chr22q_Gain	chr11p_Gain	chr11q_Gain	chr20p_Gain
1.1.2.2	9.63855	G	D	H	chr20q_Gain	chr17q_Loss_of_one_copy	chr6p_Loss_of_one_copy	chr13q_Loss_of_one_copy	chr7q_Gain	chr7p_Gain	chr22q_Gain	chr11p_Gain	chr11q_Gain	chr20p_Gain
1.2	0	H	E	I	chr15q_Loss_of_one_copy	chr22q_Loss_of_one_copy	chr11p_Loss_of_one_copy	chr4q_Gain	chr11q_Loss_of_one_copy	chr5p_Gain	chr20p_Gain	chr14q_Gain	chr6q_Gain	chr18q_Loss_of_one_copy	chr6p_Loss_of_one_copy	chr7q_Gain	chr8p_Gain	chr8q_Gain	chr1p_Loss_of_one_copy	chr17q_Loss_of_one_copy	chr5q_Gain	chr2q_Loss_of_one_copy	chr17q_Gain	chr21q_Gain	chr20q_Gain	chr13q_Loss	chr18p_Loss_of_one_copy	chr2p_Loss_of_one_copy	chr13q_Loss_of_one_copy	chr1q_Gain
1.2.1	0	F	J	I	chr15q_Loss_of_one_copy	chr22q_Loss_of_one_copy	chr11p_Loss_of_one_copy	chr4q_Gain	chr11q_Loss_of_one_copy	chr5p_Gain	chr20p_Gain	chr14q_Gain	chr6q_Gain	chr18q_Loss_of_one_copy	chr6p_Loss_of_one_copy	chr7q_Gain	chr8p_Gain	chr8q_Gain	chr1p_Loss_of_one_copy	chr17q_Loss_of_one_copy	chr5q_Gain	chr2q_Loss_of_one_copy	chr17q_Gain	chr21q_Gain	chr20q_Gain	chr13q_Loss	chr18p_Loss_of_one_copy	chr2p_Loss_of_one_copy	chr13q_Loss_of_one_copy	chr1q_Gain
1.2.1.1	41.1829	G	K	J	chr21q_Gain	chr22q_Loss_of_one_copy	chr11p_Loss_of_one_copy	chr17q_Gain	chr4q_Gain	chr5q_Gain	chr11q_Loss_of_one_copy	chr2q_Loss_of_one_copy	chr15q_Loss_of_one_copy	chr3q_Gain	chr3p_Gain	chr17q_Loss_of_one_copy	chr20p_Gain	chr14q_Gain	chr20q_Gain	chr6q_Gain	chr5p_Gain	chr18q_Loss_of_one_copy	chr6p_Loss_of_one_copy	chr13q_Loss	chr18p_Loss_of_one_copy	chr2p_Loss_of_one_copy	chr13q_Loss_of_one_copy	chr1q_Gain	chr7q_Gain	chr8p_Gain	chr8q_Gain	chr1p_Loss_of_one_copy	chr10q_Gain
1.2.1.2	11.9387	H	K		chr21q_Gain	chr22q_Loss_of_one_copy	chr11p_Loss_of_one_copy	chr4q_Gain	chr5q_Gain	chr11q_Loss_of_one_copy	chr2q_Loss_of_one_copy	chr15q_Loss_of_one_copy	chr17q_Gain	chr17q_Loss_of_one_copy	chr20p_Gain	chr14q_Gain	chr20q_Gain	chr6q_Gain	chr5p_Gain	chr18q_Loss_of_one_copy	chr6p_Loss_of_one_copy	chr13q_Loss	chr18p_Loss_of_one_copy	chr2p_Loss_of_one_copy	chr13q_Loss_of_one_copy	chr1q_Gain	chr7q_Gain	chr8p_Gain	chr8q_Gain	chr1p_Loss_of_one_copy
1.2.2	0	I	J	L	chr21q_Gain	chr22q_Loss_of_one_copy	chr11p_Loss_of_one_copy	chr6p_Gain	chr19q_Loss_of_one_copy	chr17q_Gain	chr4q_Gain	chr5q_Gain	chr11q_Loss_of_one_copy	chr2q_Loss_of_one_copy	chr15q_Loss_of_one_copy	chr3q_Gain	chr3p_Gain	chr17q_Loss_of_one_copy	chr20p_Gain	chr14q_Gain	chr20q_Gain	chr6q_Gain	chr2q_Gain	chr5p_Gain	chr18q_Loss_of_one_copy	chr6p_Loss_of_one_copy	chr13q_Loss	chr18p_Loss_of_one_copy	chr2p_Loss_of_one_copy	chr13q_Loss_of_one_copy	chr1q_Gain	chr7q_Gain	chr8p_Gain	chr8q_Gain	chr1p_Loss_of_one_copy
1.2.2.1	28.5871	J	K		chr21q_Gain	chr22q_Loss_of_one_copy	chr11p_Loss_of_one_copy	chr6p_Gain	chr19q_Loss_of_one_copy	chr17q_Gain	chr4q_Gain	chr5q_Gain	chr11q_Loss_of_one_copy	chr2q_Loss_of_one_copy	chr15q_Loss_of_one_copy	chr3q_Gain	chr3p_Gain	chr17q_Loss_of_one_copy	chr20p_Gain	chr14q_Gain	chr20q_Gain	chr6q_Gain	chr2q_Gain	chr5p_Gain	chr18q_Loss_of_one_copy	chr6p_Loss_of_one_copy	chr13q_Loss	chr18p_Loss_of_one_copy	chr2p_Loss_of_one_copy	chr13q_Loss_of_one_copy	chr1q_Gain	chr7q_Gain	chr8p_Gain	chr8q_Gain	chr1p_Loss_of_one_copy

## Sheet: P_G04.CNV.summary
cell group	percentage	clone			CNV
1	0				chr20q_Gain	chr17q_Loss_of_one_copy	chr6p_Loss_of_one_copy	chr7q_Gain	chr7p_Gain	chr22q_Gain	chr6p_Loss	chr20p_Gain
1.1	0	B			chr19q_Loss_of_one_copy	chr3q_Gain	chr4q_Gain	chr7p_Gain	chr22q_Gain	chr3p_Gain	chr20p_Gain	chr17p_Loss_of_one_copy	chr15q_Gain	chr6p_Loss_of_one_copy	chr7q_Gain	chr10p_Loss_of_one_copy	chr8p_Gain	chr8q_Gain	chr11q_Gain	chr6q_Loss_of_one_copy	chr17q_Loss_of_one_copy	chr5q_Gain	chr14q_Loss	chr2q_Loss_of_one_copy	chr6p_Loss	chr21q_Gain	chr20q_Gain	chr2q_Gain
1.1.1	0	C			chr19q_Loss_of_one_copy	chr3q_Gain	chr4q_Gain	chr7p_Gain	chr22q_Gain	chr3p_Gain	chr20p_Gain	chr17p_Loss_of_one_copy	chr15q_Gain	chr6p_Loss_of_one_copy	chr7q_Gain	chr10p_Loss_of_one_copy	chr8p_Gain	chr8q_Gain	chr11q_Gain	chr6q_Loss_of_one_copy	chr17q_Loss_of_one_copy	chr5q_Gain	chr14q_Loss	chr2q_Loss_of_one_copy	chr6p_Loss	chr21q_Gain	chr20q_Gain	chr2q_Gain
1.1.1.1	20.3518	D			chr6q_Loss_of_one_copy	chr17q_Loss_of_one_copy	chr20q_Gain	chr19q_Loss_of_one_copy	chr3q_Gain	chr4q_Gain	chr5q_Gain	chr14q_Loss	chr7p_Gain	chr2q_Loss_of_one_copy	chr22q_Gain	chr3p_Gain	chr6p_Loss	chr19p_Loss_of_one_copy	chr20p_Gain	chr17p_Loss_of_one_copy	chr21q_Gain	chr15q_Gain	chr12q_Gain	chr2q_Gain	chr6p_Loss_of_one_copy	chr1q_Gain	chr7q_Gain	chr10p_Loss_of_one_copy	chr8p_Gain	chr8q_Gain	chr9q_Gain	chr11q_Gain
1.1.1.2	16.0804	E			chr6q_Loss_of_one_copy	chr17q_Loss_of_one_copy	chr20q_Gain	chr19q_Loss_of_one_copy	chr3q_Gain	chr4q_Gain	chr5q_Gain	chr14q_Loss	chr7p_Gain	chr2q_Loss_of_one_copy	chr22q_Gain	chr3p_Gain	chr6p_Loss	chr20p_Gain	chr17p_Loss_of_one_copy	chr21q_Gain	chr15q_Gain	chr2q_Gain	chr6p_Loss_of_one_copy	chr2p_Loss_of_one_copy	chr7q_Gain	chr10p_Loss_of_one_copy	chr8p_Gain	chr8q_Gain	chr11q_Gain
1.1.2	0	E	C	F	chr6q_Loss_of_one_copy	chr4p_Gain	chr17q_Loss_of_one_copy	chr20q_Gain	chr19q_Loss_of_one_copy	chr3q_Gain	chr4q_Gain	chr5q_Gain	chr14q_Loss	chr7p_Gain	chr2q_Loss_of_one_copy	chr22q_Gain	chr3p_Gain	chr6p_Loss	chr19p_Loss_of_one_copy	chr20p_Gain	chr17p_Loss_of_one_copy	chr21q_Gain	chr15q_Gain	chr12q_Gain	chr2q_Gain	chr6p_Loss_of_one_copy	chr2p_Loss_of_one_copy	chr1q_Gain	chr7q_Gain	chr10p_Loss_of_one_copy	chr8p_Gain	chr8q_Gain	chr9q_Gain	chr11q_Gain
1.1.2.2	11.0553	G	D	H	chr6q_Loss_of_one_copy	chr4p_Gain	chr17q_Loss_of_one_copy	chr20q_Gain	chr19q_Loss_of_one_copy	chr3q_Gain	chr4q_Gain	chr5q_Gain	chr14q_Loss	chr7p_Gain	chr2q_Loss_of_one_copy	chr22q_Gain	chr3p_Gain	chr6p_Loss	chr19p_Loss_of_one_copy	chr20p_Gain	chr17p_Loss_of_one_copy	chr21q_Gain	chr15q_Gain	chr12q_Gain	chr2q_Gain	chr6p_Loss_of_one_copy	chr2p_Loss_of_one_copy	chr1q_Gain	chr7q_Gain	chr10p_Loss_of_one_copy	chr8p_Gain	chr8q_Gain	chr9q_Gain	chr11q_Gain
1.2	0	H	E	I	chr20q_Gain	chr12q_Gain	chr17q_Loss_of_one_copy	chr6p_Loss_of_one_copy	chr14q_Loss_of_one_copy	chr7p_Gain	chr7q_Gain	chr22q_Gain	chr6p_Loss	chr10q_Gain	chr20p_Gain
1.2.2	0	I	J	L	chr20q_Gain	chr12q_Gain	chr17q_Loss_of_one_copy	chr6p_Loss_of_one_copy	chr14q_Loss_of_one_copy	chr7p_Gain	chr7q_Gain	chr22q_Gain	chr6p_Loss	chr10q_Gain	chr20p_Gain
1.2.2.1	23.3668	J	K		chr20q_Gain	chr12q_Gain	chr17q_Loss_of_one_copy	chr16q_Gain	chr6p_Loss_of_one_copy	chr9p_Gain	chr14q_Loss_of_one_copy	chr7p_Gain	chr7q_Gain	chr22q_Gain	chr9q_Gain	chr6p_Loss	chr10q_Gain	chr20p_Gain
1.2.2.2	21.1055	K	M		chr17q_Loss_of_one_copy	chr12p_Gain	chr20q_Gain	chr19q_Loss_of_one_copy	chr4q_Gain	chr16q_Loss_of_one_copy	chr14q_Loss_of_one_copy	chr7p_Gain	chr22q_Gain	chr6p_Loss	chr20p_Gain	chr17p_Loss_of_one_copy	chr15q_Gain	chr12q_Gain	chr2q_Gain	chr6p_Loss_of_one_copy	chr7q_Gain	chr10q_Gain

## Sheet: P_G05.CNV.summary
cell group	percentage	clone			CNV
1	0				chr8q_Gain	chr21q_Gain	chr15q_Loss_of_one_copy	chr8p_Gain
1.1	0	B			chr21q_Gain	chr17q_Loss_of_one_copy	chr6p_Loss_of_one_copy	chr15q_Loss_of_one_copy	chr8p_Gain	chr8q_Gain
1.1.1	0	C			chr21q_Gain	chr17q_Loss_of_one_copy	chr6p_Loss_of_one_copy	chr15q_Loss_of_one_copy	chr8p_Gain	chr8q_Gain	chr19q_Loss_of_one_copy
1.1.1.1	18.8865	D			chr21q_Gain	chr20q_Gain	chr17q_Loss_of_one_copy	chr5p_Gain	chr6p_Loss_of_one_copy	chr5q_Gain	chr19q_Loss_of_one_copy	chr7q_Gain	chr15q_Loss_of_one_copy	chr8p_Gain	chr8q_Gain	chr19p_Loss_of_one_copy	chr20p_Gain	chr17p_Loss_of_one_copy
1.1.1.2	15.9267	E			chr21q_Gain	chr17q_Loss_of_one_copy	chr6p_Loss_of_one_copy	chr8p_Gain	chr15q_Loss_of_one_copy	chr22q_Gain	chr8q_Gain	chr19q_Loss_of_one_copy
1.1.2	0	E	C	F	chr21q_Gain	chr17q_Loss_of_one_copy	chr15q_Loss_of_one_copy	chr8p_Gain	chr8q_Gain	chr6p_Loss_of_one_copy
1.1.2.1	43.4109	F	G		chr21q_Gain	chr17q_Loss_of_one_copy	chr15q_Loss_of_one_copy	chr8p_Gain	chr8q_Gain	chr6p_Loss_of_one_copy
1.2	0	H	E	I	chr8q_Gain	chr21q_Gain	chr15q_Loss_of_one_copy	chr8p_Gain
1.2.2	0	I	J	L	chr8q_Gain	chr21q_Gain	chr15q_Loss_of_one_copy	chr8p_Gain
1.2.2.1	10.2889	J	K		chr8q_Gain	chr21q_Gain	chr15q_Loss_of_one_copy	chr8p_Gain

## Sheet: P_G06.CNV.summary
cell group	percentage	clone			CNV
1	0				chr15q_Gain	chr17q_Loss_of_one_copy	chr12p_Gain	chr20q_Gain	chr6p_Loss_of_one_copy	chr4q_Gain	chr5q_Gain	chr7q_Gain	chr8q_Gain	chr2p_Gain	chr20p_Gain
1.1	0	B			chr21q_Gain	chr15q_Gain	chr12q_Gain	chr17q_Loss_of_one_copy	chr12p_Gain	chr20q_Gain	chr19q_Loss_of_one_copy	chr8p_Gain	chr4q_Gain	chr5q_Gain	chr19p_Loss_of_one_copy	chr16q_Loss_of_one_copy	chr7q_Gain	chr8q_Gain	chr3q_Gain	chr3p_Gain	chr2p_Gain	chr20p_Gain	chr6p_Loss_of_one_copy
1.1.1	0	C			chr19q_Loss_of_one_copy	chr4q_Gain	chr16q_Loss_of_one_copy	chr3q_Gain	chr3p_Gain	chr20p_Gain	chr17p_Loss_of_one_copy	chr15q_Gain	chr6p_Loss_of_one_copy	chr2p_Gain	chr7q_Gain	chr10p_Loss_of_one_copy	chr8p_Gain	chr8q_Gain	chr11q_Gain	chr17q_Loss_of_one_copy	chr12p_Gain	chr5q_Gain	chr19p_Loss_of_one_copy	chr21q_Gain	chr20q_Gain	chr12q_Gain	chr14q_Loss_of_one_copy
1.1.1.1	31.4735	D			chr4p_Gain	chr17q_Loss_of_one_copy	chr12p_Gain	chr20q_Gain	chr19q_Loss_of_one_copy	chr3q_Gain	chr4q_Gain	chr5q_Gain	chr16q_Loss_of_one_copy	chr14q_Loss_of_one_copy	chr2q_Loss_of_one_copy	chr22q_Gain	chr3p_Gain	chr6p_Loss	chr19p_Loss_of_one_copy	chr20p_Gain	chr17p_Loss_of_one_copy	chr21q_Gain	chr15q_Gain	chr12q_Gain	chr2q_Gain	chr6p_Loss_of_one_copy	chr2p_Gain	chr7q_Gain	chr10p_Loss_of_one_copy	chr8p_Gain	chr8q_Gain	chr11q_Gain
1.1.1.2	22.8898	E			chr17q_Loss_of_one_copy	chr12p_Gain	chr20q_Gain	chr19q_Loss_of_one_copy	chr4q_Gain	chr5q_Gain	chr16q_Loss_of_one_copy	chr14q_Loss_of_one_copy	chr3q_Gain	chr3p_Gain	chr19p_Loss_of_one_copy	chr20p_Gain	chr17p_Loss_of_one_copy	chr21q_Gain	chr15q_Gain	chr12q_Gain	chr6p_Loss_of_one_copy	chr2p_Gain	chr1q_Gain	chr7q_Gain	chr10p_Loss_of_one_copy	chr8p_Gain	chr8q_Gain	chr11p_Gain	chr10q_Gain	chr11q_Gain
1.1.2	0	E	C	F	chr21q_Gain	chr15q_Gain	chr12q_Gain	chr17q_Loss_of_one_copy	chr12p_Gain	chr2q_Gain	chr20q_Gain	chr19p_Loss_of_one_copy	chr19q_Loss_of_one_copy	chr8p_Gain	chr4q_Gain	chr5q_Gain	chr2p_Gain	chr16q_Loss_of_one_copy	chr7q_Gain	chr8q_Gain	chr3q_Gain	chr3p_Gain	chr6p_Loss	chr6p_Loss_of_one_copy	chr20p_Gain
1.1.2.1	19.4564	F	G		chr17q_Loss_of_one_copy	chr12p_Gain	chr20q_Gain	chr19q_Loss_of_one_copy	chr3q_Gain	chr4q_Gain	chr5q_Gain	chr16q_Loss_of_one_copy	chr22q_Gain	chr3p_Gain	chr6p_Loss	chr2p_Gain	chr20p_Gain	chr17p_Loss_of_one_copy	chr21q_Gain	chr15q_Gain	chr12q_Gain	chr2q_Gain	chr6p_Loss_of_one_copy	chr19p_Loss_of_one_copy	chr7q_Gain	chr10p_Loss_of_one_copy	chr8p_Gain	chr8q_Gain	chr11q_Gain
1.1.2.2	6.43777	G	D	H	chr18q_Gain	chr11p_Loss_of_one_copy	chr10p_Gain	chr6p_Gain	chr19q_Loss_of_one_copy	chr4q_Gain	chr16q_Loss_of_one_copy	chr11q_Loss_of_one_copy	chr3q_Gain	chr3p_Gain	chr20p_Gain	chr15q_Gain	chr6q_Gain	chr6p_Loss_of_one_copy	chr2p_Gain	chr7q_Gain	chr8p_Gain	chr8q_Gain	chr1p_Loss_of_one_copy	chr1q_Loss_of_one_copy	chr17q_Loss_of_one_copy	chr12p_Gain	chr4p_Gain	chr5q_Gain	chr13q_Gain	chr17q_Gain	chr6p_Loss	chr19p_Loss_of_one_copy	chr21q_Gain	chr20q_Gain	chr12q_Gain	chr2q_Gain	chr1p_Gain	chr13q_Loss_of_one_copy	chr1q_Gain	chr14q_Loss_of_one_copy	chr10q_Gain
1.2	0	H	E	I	chr15q_Gain	chr17q_Loss_of_one_copy	chr12p_Gain	chr20q_Gain	chr6p_Loss_of_one_copy	chr4q_Gain	chr5q_Gain	chr7q_Gain	chr22q_Gain	chr8q_Gain	chr11p_Gain	chr10q_Gain	chr2p_Gain	chr20p_Gain
1.2.1	0	F	J	I	chr17q_Loss_of_one_copy	chr12p_Gain	chr20q_Gain	chr4q_Gain	chr5q_Gain	chr22q_Gain	chr19p_Loss_of_one_copy	chr20p_Gain	chr15q_Gain	chr12q_Gain	chr6p_Loss_of_one_copy	chr2p_Gain	chr7q_Gain	chr8p_Gain	chr8q_Gain	chr11p_Gain	chr10q_Gain	chr11q_Gain
1.2.1.2	5.15021	H	K		chr17q_Loss_of_one_copy	chr12p_Gain	chr20q_Gain	chr4q_Gain	chr5q_Gain	chr22q_Gain	chr19p_Loss_of_one_copy	chr20p_Gain	chr15q_Gain	chr12q_Gain	chr6p_Loss_of_one_copy	chr2p_Gain	chr7q_Gain	chr8p_Gain	chr8q_Gain	chr11p_Gain	chr10q_Gain	chr11q_Gain
1.2.2	0	I	J	L	chr17q_Loss_of_one_copy	chr12p_Gain	chr20q_Gain	chr3q_Gain	chr4q_Gain	chr5q_Gain	chr16q_Loss_of_one_copy	chr7p_Gain	chr22q_Gain	chr6p_Loss	chr2p_Gain	chr20p_Gain	chr17p_Loss_of_one_copy	chr15q_Gain	chr2q_Gain	chr6p_Loss_of_one_copy	chr7q_Gain	chr8q_Gain	chr11p_Gain	chr10q_Gain
1.2.2.2	8.15451	K	M		chr17q_Loss_of_one_copy	chr12p_Gain	chr20q_Gain	chr3q_Gain	chr4q_Gain	chr5q_Gain	chr16q_Loss_of_one_copy	chr7p_Gain	chr22q_Gain	chr6p_Loss	chr2p_Gain	chr20p_Gain	chr17p_Loss_of_one_copy	chr15q_Gain	chr2q_Gain	chr6p_Loss_of_one_copy	chr7q_Gain	chr8q_Gain	chr11p_Gain	chr10q_Gain

## Sheet: P_C07.CNV.summary
cell group	percentage	clone			CNV
1	0				chr20q_Gain	chr1q_Loss_of_one_copy	chr17q_Loss_of_one_copy	chr6p_Loss_of_one_copy	chr11q_Gain	chr13q_Loss_of_one_copy	chr7q_Gain	chr2p_Gain	chr20p_Gain
1.1	0	B			chr22q_Loss_of_one_copy	chr19q_Loss_of_one_copy	chr4q_Gain	chr15q_Loss_of_one_copy	chr3q_Gain	chr3p_Gain	chr9q_Loss_of_one_copy	chr20p_Gain	chr17p_Loss_of_one_copy	chr1p_Loss	chr18q_Loss_of_one_copy	chr6p_Loss_of_one_copy	chr9p_Loss_of_one_copy	chr7q_Gain	chr10p_Loss_of_one_copy	chr8p_Gain	chr8q_Gain	chr1p_Loss_of_one_copy	chr11q_Gain	chr1q_Loss_of_one_copy	chr17q_Loss_of_one_copy	chr5q_Gain	chr6p_Loss	chr2p_Gain	chr21q_Gain	chr20q_Gain	chr2q_Gain	chr18p_Loss_of_one_copy	chr13q_Loss_of_one_copy	chr1q_Gain
1.1.1	0	C			chr22q_Loss_of_one_copy	chr19q_Loss_of_one_copy	chr4q_Gain	chr7p_Gain	chr15q_Loss_of_one_copy	chr3q_Gain	chr3p_Gain	chr9q_Loss_of_one_copy	chr20p_Gain	chr17p_Loss_of_one_copy	chr1p_Loss	chr18q_Loss_of_one_copy	chr6p_Loss_of_one_copy	chr9p_Loss_of_one_copy	chr7q_Gain	chr10p_Loss_of_one_copy	chr8p_Gain	chr8q_Gain	chr1p_Loss_of_one_copy	chr11q_Gain	chr1q_Loss_of_one_copy	chr17q_Loss_of_one_copy	chr5q_Gain	chr6p_Loss	chr2p_Gain	chr21q_Gain	chr20q_Gain	chr2q_Gain	chr18p_Loss_of_one_copy	chr13q_Loss_of_one_copy	chr1q_Gain
1.1.1.1	18.2243	D			chr1q_Loss_of_one_copy	chr22q_Loss_of_one_copy	chr19q_Loss_of_one_copy	chr4q_Gain	chr5q_Gain	chr7p_Gain	chr15q_Loss_of_one_copy	chr3q_Gain	chr3p_Gain	chr17q_Loss_of_one_copy	chr9q_Loss_of_one_copy	chr2p_Gain	chr20p_Gain	chr17p_Loss_of_one_copy	chr21q_Gain	chr20q_Gain	chr1p_Loss	chr1q_Gain	chr2q_Gain	chr18q_Loss_of_one_copy	chr6p_Loss_of_one_copy	chr18p_Loss_of_one_copy	chr13q_Loss_of_one_copy	chr9p_Loss_of_one_copy	chr7q_Gain	chr10p_Loss_of_one_copy	chr8p_Gain	chr8q_Gain	chr1p_Loss_of_one_copy	chr6p_Loss	chr11q_Gain
1.1.1.2	21.2033	E			chr22q_Loss_of_one_copy	chr6p_Gain	chr19q_Loss_of_one_copy	chr4q_Gain	chr16q_Loss_of_one_copy	chr7p_Gain	chr15q_Loss_of_one_copy	chr3q_Gain	chr3p_Gain	chr9q_Loss_of_one_copy	chr20p_Gain	chr17p_Loss_of_one_copy	chr1p_Loss	chr18q_Loss_of_one_copy	chr6p_Loss_of_one_copy	chr9p_Loss_of_one_copy	chr7q_Gain	chr10p_Loss_of_one_copy	chr8p_Gain	chr8q_Gain	chr1p_Loss_of_one_copy	chr11q_Gain	chr1q_Loss_of_one_copy	chr17q_Loss_of_one_copy	chr4p_Gain	chr5q_Gain	chr6q_Gain	chr6p_Loss	chr2p_Gain	chr21q_Gain	chr20q_Gain	chr2q_Gain	chr18p_Loss_of_one_copy	chr13q_Loss_of_one_copy	chr1q_Gain
1.1.2	0	E	C	F	chr22q_Loss_of_one_copy	chr19q_Loss_of_one_copy	chr4q_Gain	chr15q_Loss_of_one_copy	chr3q_Gain	chr3p_Gain	chr9q_Loss_of_one_copy	chr20p_Gain	chr17p_Loss_of_one_copy	chr1p_Loss	chr18q_Loss_of_one_copy	chr6p_Loss_of_one_copy	chr9p_Loss_of_one_copy	chr7q_Gain	chr10p_Loss_of_one_copy	chr8p_Gain	chr8q_Gain	chr1p_Loss_of_one_copy	chr11q_Gain	chr1q_Loss_of_one_copy	chr17q_Loss_of_one_copy	chr5q_Gain	chr6p_Loss	chr2p_Gain	chr21q_Gain	chr20q_Gain	chr2q_Gain	chr18p_Loss_of_one_copy	chr13q_Loss_of_one_copy	chr1q_Gain
1.1.2.1	28.2126	F	G		chr1q_Loss_of_one_copy	chr22q_Loss_of_one_copy	chr19q_Loss_of_one_copy	chr4q_Gain	chr5q_Gain	chr7p_Gain	chr15q_Loss_of_one_copy	chr3q_Gain	chr3p_Gain	chr17q_Loss_of_one_copy	chr9q_Loss_of_one_copy	chr2p_Gain	chr20p_Gain	chr17p_Loss_of_one_copy	chr21q_Gain	chr20q_Gain	chr1p_Loss	chr1q_Gain	chr2q_Gain	chr18q_Loss_of_one_copy	chr6p_Loss_of_one_copy	chr18p_Loss_of_one_copy	chr13q_Loss_of_one_copy	chr9p_Loss_of_one_copy	chr7q_Gain	chr10p_Loss_of_one_copy	chr8p_Gain	chr8q_Gain	chr1p_Loss_of_one_copy	chr6p_Loss	chr11q_Gain
1.1.2.2	21.3785	G	D	H	chr22q_Loss_of_one_copy	chr6p_Gain	chr19q_Loss_of_one_copy	chr4q_Gain	chr15q_Loss_of_one_copy	chr3q_Gain	chr3p_Gain	chr9q_Loss_of_one_copy	chr20p_Gain	chr17p_Loss_of_one_copy	chr1p_Loss	chr18q_Loss_of_one_copy	chr6p_Loss_of_one_copy	chr9p_Loss_of_one_copy	chr7q_Gain	chr10p_Loss_of_one_copy	chr8p_Gain	chr8q_Gain	chr1p_Loss_of_one_copy	chr11q_Gain	chr1q_Loss_of_one_copy	chr17q_Loss_of_one_copy	chr4p_Gain	chr5q_Gain	chr6q_Gain	chr6p_Loss	chr2p_Gain	chr21q_Gain	chr20q_Gain	chr2q_Gain	chr18p_Loss_of_one_copy	chr13q_Loss_of_one_copy	chr1q_Gain
1.2	0	H	E	I	chr15q_Gain	chr1q_Loss_of_one_copy	chr17q_Loss_of_one_copy	chr20q_Gain	chr6p_Loss_of_one_copy	chr11q_Gain	chr13q_Loss_of_one_copy	chr16q_Loss_of_one_copy	chr7q_Gain	chr22q_Gain	chr10q_Gain	chr2p_Gain	chr20p_Gain
1.2.2	0	I	J	L	chr15q_Gain	chr1q_Loss_of_one_copy	chr17q_Loss_of_one_copy	chr20q_Gain	chr6p_Loss_of_one_copy	chr11q_Gain	chr13q_Loss_of_one_copy	chr16q_Loss_of_one_copy	chr7q_Gain	chr22q_Gain	chr10q_Gain	chr2p_Gain	chr20p_Gain
1.2.2.1	8.11916	J	K		chr15q_Gain	chr1q_Loss_of_one_copy	chr17q_Loss_of_one_copy	chr20q_Gain	chr6p_Loss_of_one_copy	chr11q_Gain	chr13q_Loss_of_one_copy	chr16q_Loss_of_one_copy	chr7q_Gain	chr22q_Gain	chr10q_Gain	chr2p_Gain	chr20p_Gain

## Sheet: M_L07.CNV.summary
cell group	percentage	clone			CNV
1	0				chr20q_Gain	chr12q_Gain	chr17q_Loss_of_one_copy	chr6p_Loss_of_one_copy	chr7q_Gain	chr8p_Gain	chr20p_Gain	chr17p_Loss_of_one_copy
1.1	0	B			chr7p_Gain	chr15q_Loss_of_one_copy	chr3q_Gain	chr3p_Gain	chr9q_Loss_of_one_copy	chr20p_Gain	chr17p_Loss_of_one_copy	chr18q_Loss_of_one_copy	chr6p_Loss_of_one_copy	chr9p_Loss_of_one_copy	chr7q_Gain	chr8p_Gain	chr8q_Gain	chr1p_Loss_of_one_copy	chr11q_Gain	chr1q_Loss_of_one_copy	chr17q_Loss_of_one_copy	chr5q_Gain	chr6p_Loss	chr20q_Gain	chr12q_Gain	chr2q_Gain	chr18p_Loss_of_one_copy	chr14q_Loss_of_one_copy
1.1.1	0	C			chr1q_Loss_of_one_copy	chr17q_Loss_of_one_copy	chr6p_Gain	chr4q_Gain	chr5q_Gain	chr14q_Loss_of_one_copy	chr7p_Gain	chr15q_Loss_of_one_copy	chr3q_Gain	chr3p_Gain	chr6p_Loss	chr9q_Loss_of_one_copy	chr20p_Gain	chr17p_Loss_of_one_copy	chr21q_Gain	chr20q_Gain	chr6q_Gain	chr19q_Gain	chr2q_Gain	chr18q_Loss_of_one_copy	chr6p_Loss_of_one_copy	chr18p_Loss_of_one_copy	chr12q_Gain	chr9p_Loss_of_one_copy	chr7q_Gain	chr8p_Gain	chr8q_Gain	chr1p_Loss_of_one_copy	chr11p_Gain	chr11q_Gain
1.1.1.1	13.738	D			chr1q_Loss_of_one_copy	chr17q_Loss_of_one_copy	chr6p_Gain	chr4q_Gain	chr5q_Gain	chr14q_Loss_of_one_copy	chr7p_Gain	chr15q_Loss_of_one_copy	chr3q_Gain	chr3p_Gain	chr6p_Loss	chr9q_Loss_of_one_copy	chr20p_Gain	chr17p_Loss_of_one_copy	chr21q_Gain	chr20q_Gain	chr6q_Gain	chr19q_Gain	chr2q_Gain	chr18q_Loss_of_one_copy	chr6p_Loss_of_one_copy	chr18p_Loss_of_one_copy	chr12q_Gain	chr9p_Loss_of_one_copy	chr7q_Gain	chr8p_Gain	chr8q_Gain	chr1p_Loss_of_one_copy	chr11p_Gain	chr11q_Gain
1.1.2	0	E	C	F	chr7p_Gain	chr15q_Loss_of_one_copy	chr3q_Gain	chr3p_Gain	chr9q_Loss_of_one_copy	chr20p_Gain	chr17p_Loss_of_one_copy	chr18q_Loss_of_one_copy	chr6p_Loss_of_one_copy	chr9p_Loss_of_one_copy	chr7q_Gain	chr10p_Loss_of_one_copy	chr8p_Gain	chr8q_Gain	chr1p_Loss_of_one_copy	chr11q_Gain	chr1q_Loss_of_one_copy	chr17q_Loss_of_one_copy	chr5q_Gain	chr6p_Loss	chr2p_Gain	chr20q_Gain	chr12q_Gain	chr2q_Gain	chr18p_Loss_of_one_copy	chr13q_Loss_of_one_copy	chr1q_Gain	chr14q_Loss_of_one_copy
1.1.2.1	39.1374	F	G		chr1q_Loss_of_one_copy	chr17q_Loss_of_one_copy	chr5q_Gain	chr14q_Loss_of_one_copy	chr7p_Gain	chr15q_Loss_of_one_copy	chr3q_Gain	chr3p_Gain	chr6p_Loss	chr9q_Loss_of_one_copy	chr2p_Gain	chr20p_Gain	chr17p_Loss_of_one_copy	chr21q_Gain	chr20q_Gain	chr12q_Gain	chr1q_Gain	chr19q_Gain	chr2q_Gain	chr18q_Loss_of_one_copy	chr6p_Loss_of_one_copy	chr18p_Loss_of_one_copy	chr13q_Loss_of_one_copy	chr9p_Loss_of_one_copy	chr7q_Gain	chr10p_Loss_of_one_copy	chr8p_Gain	chr8q_Gain	chr1p_Loss_of_one_copy	chr11p_Gain	chr11q_Gain
1.1.2.2	22.0447	G	D	H	chr22q_Loss_of_one_copy	chr5p_Gain	chr19q_Loss_of_one_copy	chr4q_Gain	chr7p_Gain	chr15q_Loss_of_one_copy	chr3q_Gain	chr3p_Gain	chr9q_Loss_of_one_copy	chr20p_Gain	chr17p_Loss_of_one_copy	chr18q_Loss_of_one_copy	chr6p_Loss_of_one_copy	chr9p_Loss_of_one_copy	chr7q_Gain	chr10p_Loss_of_one_copy	chr8p_Gain	chr8q_Gain	chr1p_Loss_of_one_copy	chr11q_Gain	chr1q_Loss_of_one_copy	chr17q_Loss_of_one_copy	chr5q_Gain	chr6p_Loss	chr2p_Gain	chr20q_Gain	chr12q_Gain	chr2q_Gain	chr18p_Loss_of_one_copy	chr13q_Loss_of_one_copy	chr1q_Gain	chr14q_Loss_of_one_copy
1.2	0	H	E	I	chr15q_Gain	chr12q_Gain	chr17q_Loss_of_one_copy	chr20q_Gain	chr1p_Gain	chr8p_Gain	chr4q_Gain	chr13q_Loss_of_one_copy	chr7q_Gain	chr22q_Gain	chr6p_Loss_of_one_copy	chr2p_Gain	chr20p_Gain	chr17p_Loss_of_one_copy
1.2.1	0	F	J	I	chr15q_Gain	chr12q_Gain	chr17q_Loss_of_one_copy	chr20q_Gain	chr1p_Gain	chr8p_Gain	chr4q_Gain	chr13q_Loss_of_one_copy	chr7q_Gain	chr22q_Gain	chr6p_Loss_of_one_copy	chr2p_Gain	chr20p_Gain	chr17p_Loss_of_one_copy
1.2.1.1	5.91054	G	K	J	chr17q_Loss_of_one_copy	chr20q_Gain	chr4p_Gain	chr4q_Gain	chr5q_Gain	chr22q_Gain	chr2p_Gain	chr20p_Gain	chr17p_Loss_of_one_copy	chr15q_Gain	chr12q_Gain	chr12p_Loss_of_one_copy	chr12q_Loss_of_one_copy	chr13q_Loss_of_one_copy	chr1q_Gain	chr7q_Gain	chr8p_Gain	chr8q_Gain	chr1p_Gain	chr6p_Loss_of_one_copy
1.2.1.2	13.099	H	K	chr6q_Loss_of_one_copy|chr19p_Gain|chr17q_Loss_of_one_copy|chr16q_Gain|chr20q_Gain|chr16p_Gain|chr4q_Gain|chr7p_Gain|chr2q_Loss_of_one_copy|chr22q_Gain|chr6p_Loss|chr2p_Gain|chr20p_Gain|chr17p_Loss_of_one_copy|chr15q_Gain|chr12q_Gain|chr2q_Gain|chr6p_Loss_of_one_copy|chr13q_Loss_of_one_copy|chr7q_Gain|chr8p_Gain|chr11p_Gain|chr10q_Gain|chr1p_Gain
