# Supplementary material for: Deciphering the tumor immune microenvironment of imatinib-resistance in advanced gastrointestinal stromal tumors at single-cell resolution
Source: Cell Death Dis. 2024 Mar 5;15(3):190. doi: 10.1038/s41419-024-06571-3 (PMC10914684; doi:10.1038/s41419-024-06571-3)
Supplement: Supplementary file 4 — Supplementary Data 3 [file 41419_2024_6571_MOESM4_ESM.xlsx]

## Sheet: up
PathwayID	Pathway	List	Total	Pvalue	cell type	Module	Number
R-HSA-9673324	WNT5:FZD7-mediated leishmania damping	2	12	0.0490714	PDGFRA	WNT pathway	WNT pathway-06
R-HSA-8875878	MET promotes cell motility	4	41	0.0343151	PDGFRA	Receptor Tyrosine Kinases	Receptor Tyrosine Kinases-03
R-HSA-8874081	MET activates PTK2 signaling	4	30	0.0120069	PDGFRA	Receptor Tyrosine Kinases	Receptor Tyrosine Kinases-02
R-HSA-9674428	PDGFR mutants bind TKIs	1	1	0.0301756	PDGFRA	PDGFRA pathway	PDGFR pathway-10
R-HSA-9674404	Sorafenib-resistant PDGFR mutants	1	1	0.0301756	PDGFRA	PDGFRA pathway	PDGFR pathway-09
R-HSA-9674403	Regorafenib-resistant PDGFR mutants	1	1	0.0301756	PDGFRA	PDGFRA pathway	PDGFR pathway-08
R-HSA-9674401	Sunitinib-resistant PDGFR mutants	1	1	0.0301756	PDGFRA	PDGFRA pathway	PDGFR pathway-07
R-HSA-9674396	Imatinib-resistant PDGFR mutants	1	1	0.0301756	PDGFRA	PDGFRA pathway	PDGFR pathway-06
R-HSA-9671555	Signaling by PDGFR in disease	4	20	0.00268881	PDGFRA	PDGFRA pathway	PDGFR pathway-05
R-HSA-9674415	Drug resistance of PDGFR mutants	1	1	0.0301756	PDGFRA	PDGFRA pathway	PDGFR pathway-04
R-HSA-186797	Signaling by PDGF	6	58	0.00780074	PDGFRA	PDGFRA pathway	PDGFR pathway-03
R-HSA-9673770	Signaling by PDGFRA extracellular domain mutants	3	12	0.00489033	PDGFRA	PDGFRA pathway	PDGFR pathway-02
R-HSA-9673767	Signaling by PDGFRA transmembrane, juxtamembrane and kinase domain mutants	3	12	0.00489033	PDGFRA	PDGFRA pathway	PDGFR pathway-01
R-HSA-6803204	TP53 Regulates Transcription of Genes Involved in Cytochrome C Release	3	20	0.0212085	PDGFRA	p53 pathway	p53 pathway-19
R-HSA-1169410	Antiviral mechanism by IFN-stimulated genes	14	80	9.7836e-08	PDGFRA	Interferon	Interferon-04
R-HSA-877300	Interferon gamma signaling	16	91	1.09392e-08	PDGFRA	Interferon	Interferon-03
R-HSA-913531	Interferon Signaling	37	199	2.17984e-19	PDGFRA	Interferon	Interferon-02
R-HSA-909733	Interferon alpha/beta signaling	25	70	7.3697e-21	PDGFRA	Interferon	Interferon-01
R-HSA-983168	Antigen processing: Ubiquitination & Proteasome degradation	15	309	0.0476533	PDGFRA	immune	immune-09
R-HSA-1280218	Adaptive Immune System	42	756	8.26225e-05	PDGFRA	immune	immune-08
R-HSA-6798695	Neutrophil degranulation	34	480	3.04523e-06	PDGFRA	immune	immune-07
R-HSA-983169	Class I MHC mediated antigen processing & presentation	32	370	7.37805e-08	PDGFRA	immune	immune-06
R-HSA-1236975	Antigen processing-Cross presentation	19	98	7.63816e-11	PDGFRA	immune	immune-05
R-HSA-168249	Innate Immune System	58	1057	4.34062e-06	PDGFRA	immune	immune-04
R-HSA-168256	Immune System	125	2150	3.99212e-15	PDGFRA	immune	immune-02
R-HSA-983170	Antigen Presentation: Folding, assembly and peptide loading of class I MHC	11	25	4.87586e-11	PDGFRA	immune	immune-01
R-HSA-1234174	Cellular response to hypoxia	6	75	0.0254314	PDGFRA	hypoxia	hypoxia-03
R-HSA-1280215	Cytokine Signaling in Immune system	60	882	1.33264e-09	PDGFRA	cytokine	cytokine-01
R-HSA-5357769	Caspase activation via extrinsic apoptotic signalling pathway	3	27	0.0466566	PDGFRA	cell death	cell death-15
R-HSA-140534	Caspase activation via Death Receptors in the presence of ligand	3	17	0.0135204	PDGFRA	cell death	cell death-13
R-HSA-109581	Apoptosis	12	178	0.00769487	PDGFRA	cell death	cell death-02
R-HSA-5357801	Programmed Cell Death	13	190	0.00499561	PDGFRA	cell death	cell death-01
R-HSA-9673324	WNT5:FZD7-mediated leishmania damping	3	12	0.00616912	BASP1	WNT pathway	WNT pathway-06
R-HSA-195721	Signaling by WNT	18	332	0.0253399	BASP1	WNT pathway	WNT pathway-03
R-HSA-3858494	Beta-catenin independent WNT signaling	13	146	0.00100943	BASP1	WNT pathway	WNT pathway-01
R-HSA-1236394	Signaling by ERBB4	5	58	0.0409459	BASP1	Receptor Tyrosine Kinases	Receptor Tyrosine Kinases-50
R-HSA-1253288	Downregulation of ERBB4 signaling	2	9	0.0331404	BASP1	Receptor Tyrosine Kinases	Receptor Tyrosine Kinases-42
R-HSA-9649948	Signaling downstream of RAS mutants	5	47	0.0182945	BASP1	Receptor Tyrosine Kinases	Receptor Tyrosine Kinases-35
R-HSA-6802955	Paradoxical activation of RAF signaling by kinase inactive BRAF	5	47	0.0182945	BASP1	Receptor Tyrosine Kinases	Receptor Tyrosine Kinases-34
R-HSA-6802949	Signaling by RAS mutants	5	47	0.0182945	BASP1	Receptor Tyrosine Kinases	Receptor Tyrosine Kinases-33
R-HSA-6802946	Signaling by moderate kinase activity BRAF mutants	5	47	0.0182945	BASP1	Receptor Tyrosine Kinases	Receptor Tyrosine Kinases-32
R-HSA-6802952	Signaling by BRAF and RAF fusions	6	67	0.0221906	BASP1	Receptor Tyrosine Kinases	Receptor Tyrosine Kinases-30
R-HSA-6806834	Signaling by MET	9	79	0.0010762	BASP1	Receptor Tyrosine Kinases	Receptor Tyrosine Kinases-04
R-HSA-8875878	MET promotes cell motility	7	41	0.000329811	BASP1	Receptor Tyrosine Kinases	Receptor Tyrosine Kinases-03
R-HSA-8874081	MET activates PTK2 signaling	6	30	0.000362906	BASP1	Receptor Tyrosine Kinases	Receptor Tyrosine Kinases-02
R-HSA-9006934	Signaling by Receptor Tyrosine Kinases	26	506	0.0154964	BASP1	Receptor Tyrosine Kinases	Receptor Tyrosine Kinases-01
R-HSA-8948751	Regulation of PTEN stability and activity	7	69	0.0072395	BASP1	PTEN pathway	PTEN pathway-03
R-HSA-8948747	Regulation of PTEN localization	2	9	0.0331404	BASP1	PTEN pathway	PTEN pathway-02
R-HSA-9674428	PDGFR mutants bind TKIs	1	1	0.0327915	BASP1	PDGFR pathway	PDGFRA pathway-10
R-HSA-9674404	Sorafenib-resistant PDGFR mutants	1	1	0.0327915	BASP1	PDGFR pathway	PDGFRA pathway-09
R-HSA-9674403	Regorafenib-resistant PDGFR mutants	1	1	0.0327915	BASP1	PDGFR pathway	PDGFRA pathway-08
R-HSA-9674401	Sunitinib-resistant PDGFR mutants	1	1	0.0327915	BASP1	PDGFR pathway	PDGFRA pathway-07
R-HSA-9674396	Imatinib-resistant PDGFR mutants	1	1	0.0327915	BASP1	PDGFR pathway	PDGFRA pathway-06
R-HSA-9674415	Drug resistance of PDGFR mutants	1	1	0.0327915	BASP1	PDGFR pathway	PDGFRA pathway-04
R-HSA-186797	Signaling by PDGF	5	58	0.0409459	BASP1	PDGFR pathway	PDGFRA pathway-03
R-HSA-69541	Stabilization of p53	6	57	0.0105773	BASP1	p53 pathway	p53 pathway-07
R-HSA-69580	p53-Dependent G1/S DNA damage checkpoint	7	66	0.00567937	BASP1	p53 pathway	p53 pathway-04
R-HSA-69563	p53-Dependent G1 DNA Damage Response	7	66	0.00567937	BASP1	p53 pathway	p53 pathway-03
R-HSA-69613	p53-Independent G1/S DNA damage checkpoint	6	52	0.00679921	BASP1	p53 pathway	p53 pathway-02
R-HSA-69610	p53-Independent DNA Damage Response	6	52	0.00679921	BASP1	p53 pathway	p53 pathway-01
R-HSA-9013700	NOTCH4 Activation and Transmission of Signal to the Nucleus	2	11	0.0484981	BASP1	NOTCH pathway	NOTCH pathway-16
R-HSA-1980145	Signaling by NOTCH2	4	33	0.0219708	BASP1	NOTCH pathway	NOTCH pathway-08
R-HSA-9013507	NOTCH3 Activation and Transmission of Signal to the Nucleus	3	25	0.0471675	BASP1	NOTCH pathway	NOTCH pathway-07
R-HSA-2979096	NOTCH2 Activation and Transmission of Signal to the Nucleus	4	22	0.00520542	BASP1	NOTCH pathway	NOTCH pathway-06
R-HSA-9013694	Signaling by NOTCH4	9	82	0.00140625	BASP1	NOTCH pathway	NOTCH pathway-02
R-HSA-9604323	Negative regulation of NOTCH4 signaling	8	54	0.00034351	BASP1	NOTCH pathway	NOTCH pathway-01
R-HSA-1169410	Antiviral mechanism by IFN-stimulated genes	6	80	0.0471483	BASP1	Interferon	Interferon-04
R-HSA-877300	Interferon gamma signaling	12	91	3.92382e-05	BASP1	Interferon	Interferon-03
R-HSA-913531	Interferon Signaling	26	199	1.54987e-09	BASP1	Interferon	Interferon-02
R-HSA-909733	Interferon alpha/beta signaling	17	70	6.44862e-11	BASP1	Interferon	Interferon-01
R-HSA-1280218	Adaptive Immune System	53	756	9.25672e-08	BASP1	immune	immune-08
R-HSA-6798695	Neutrophil degranulation	45	480	1.41461e-10	BASP1	immune	immune-07
R-HSA-983169	Class I MHC mediated antigen processing & presentation	33	370	1.58981e-07	BASP1	immune	immune-06
R-HSA-1236975	Antigen processing-Cross presentation	20	98	4.00376e-11	BASP1	immune	immune-05
R-HSA-168249	Innate Immune System	71	1057	2.37817e-09	BASP1	immune	immune-04
R-HSA-2132295	MHC class II antigen presentation	14	123	4.85663e-05	BASP1	immune	immune-03
R-HSA-168256	Immune System	134	2150	1.41316e-15	BASP1	immune	immune-02
R-HSA-983170	Antigen Presentation: Folding, assembly and peptide loading of class I MHC	17	25	3.40759e-20	BASP1	immune	immune-01
R-HSA-1234174	Cellular response to hypoxia	7	75	0.0112807	BASP1	hypoxia	hypoxia-03
R-HSA-1234176	Oxygen-dependent proline hydroxylation of Hypoxia-inducible Factor Alpha	6	66	0.0207558	BASP1	hypoxia	hypoxia-02
R-HSA-3299685	Detoxification of Reactive Oxygen Species	8	37	2.07176e-05	BASP1	hypoxia	hypoxia-01
R-HSA-1280215	Cytokine Signaling in Immune system	59	882	8.18144e-08	BASP1	cytokine	cytokine-01
R-HSA-204998	Cell death signalling via NRAGE, NRIF and NADE	6	76	0.0381709	BASP1	cell death	cell death-17
R-HSA-9612973	Autophagy	10	151	0.0268338	BASP1	cell death	cell death-07
R-HSA-169911	Regulation of Apoptosis	7	53	0.00161494	BASP1	cell death	cell death-03
R-HSA-109581	Apoptosis	14	178	0.00216287	BASP1	cell death	cell death-02
R-HSA-5357801	Programmed Cell Death	16	190	0.000512077	BASP1	cell death	cell death-01
R-HSA-9673324	WNT5:FZD7-mediated leishmania damping	3	12	0.0187117	DUSP1	WNT pathway	WNT pathway-06
R-HSA-195721	Signaling by WNT	28	332	0.00378227	DUSP1	WNT pathway	WNT pathway-03
R-HSA-4791275	Signaling by WNT in cancer	5	34	0.0242291	DUSP1	WNT pathway	WNT pathway-02
R-HSA-3858494	Beta-catenin independent WNT signaling	19	146	9.62672e-05	DUSP1	WNT pathway	WNT pathway-01
R-HSA-9649948	Signaling downstream of RAS mutants	6	47	0.0267868	DUSP1	Receptor Tyrosine Kinases	Receptor Tyrosine Kinases-35
R-HSA-6802955	Paradoxical activation of RAF signaling by kinase inactive BRAF	6	47	0.0267868	DUSP1	Receptor Tyrosine Kinases	Receptor Tyrosine Kinases-34
R-HSA-6802949	Signaling by RAS mutants	6	47	0.0267868	DUSP1	Receptor Tyrosine Kinases	Receptor Tyrosine Kinases-33
R-HSA-6802946	Signaling by moderate kinase activity BRAF mutants	6	47	0.0267868	DUSP1	Receptor Tyrosine Kinases	Receptor Tyrosine Kinases-32
R-HSA-6802952	Signaling by BRAF and RAF fusions	8	67	0.0165908	DUSP1	Receptor Tyrosine Kinases	Receptor Tyrosine Kinases-30
R-HSA-166520	Signaling by NTRKs	12	134	0.0324421	DUSP1	Receptor Tyrosine Kinases	Receptor Tyrosine Kinases-06
R-HSA-187037	Signaling by NTRK1 (TRKA)	11	115	0.0260103	DUSP1	Receptor Tyrosine Kinases	Receptor Tyrosine Kinases-05
R-HSA-6806834	Signaling by MET	16	79	1.1456e-06	DUSP1	Receptor Tyrosine Kinases	Receptor Tyrosine Kinases-04
R-HSA-8875878	MET promotes cell motility	12	41	3.81509e-07	DUSP1	Receptor Tyrosine Kinases	Receptor Tyrosine Kinases-03
R-HSA-8874081	MET activates PTK2 signaling	9	30	8.96893e-06	DUSP1	Receptor Tyrosine Kinases	Receptor Tyrosine Kinases-02
R-HSA-9006934	Signaling by Receptor Tyrosine Kinases	49	506	3.8211e-06	DUSP1	Receptor Tyrosine Kinases	Receptor Tyrosine Kinases-01
R-HSA-8948751	Regulation of PTEN stability and activity	8	69	0.0195391	DUSP1	PTEN pathway	PTEN pathway-03
R-HSA-186797	Signaling by PDGF	9	58	0.00195404	DUSP1	PDGFR pathway	PDGFR pathway-03
R-HSA-6806003	Regulation of TP53 Expression and Degradation	6	37	0.00875109	DUSP1	p53 pathway	p53 pathway-22
R-HSA-6804757	Regulation of TP53 Degradation	6	36	0.00764195	DUSP1	p53 pathway	p53 pathway-20
R-HSA-69541	Stabilization of p53	9	57	0.00172432	DUSP1	p53 pathway	p53 pathway-07
R-HSA-69580	p53-Dependent G1/S DNA damage checkpoint	10	66	0.00134609	DUSP1	p53 pathway	p53 pathway-04
R-HSA-69563	p53-Dependent G1 DNA Damage Response	10	66	0.00134609	DUSP1	p53 pathway	p53 pathway-03
R-HSA-69613	p53-Independent G1/S DNA damage checkpoint	7	52	0.0131772	DUSP1	p53 pathway	p53 pathway-02
R-HSA-69610	p53-Independent DNA Damage Response	7	52	0.0131772	DUSP1	p53 pathway	p53 pathway-01
R-HSA-9013694	Signaling by NOTCH4	10	82	0.00677305	DUSP1	NOTCH pathway	NOTCH pathway-02
R-HSA-9604323	Negative regulation of NOTCH4 signaling	9	54	0.00116173	DUSP1	NOTCH pathway	NOTCH pathway-01
R-HSA-877312	Regulation of IFNG signaling	3	14	0.0287805	DUSP1	Interferon	Interferon-05
R-HSA-1169410	Antiviral mechanism by IFN-stimulated genes	9	80	0.0164361	DUSP1	Interferon	Interferon-04
R-HSA-877300	Interferon gamma signaling	19	91	6.81296e-08	DUSP1	Interferon	Interferon-03
R-HSA-913531	Interferon Signaling	35	199	3.43891e-11	DUSP1	Interferon	Interferon-02
R-HSA-909733	Interferon alpha/beta signaling	21	70	9.3865e-12	DUSP1	Interferon	Interferon-01
R-HSA-983168	Antigen processing: Ubiquitination & Proteasome degradation	23	309	0.0314742	DUSP1	immune	immune-09
R-HSA-1280218	Adaptive Immune System	75	756	2.63618e-09	DUSP1	immune	immune-08
R-HSA-6798695	Neutrophil degranulation	65	480	4.6966e-14	DUSP1	immune	immune-07
R-HSA-983169	Class I MHC mediated antigen processing & presentation	44	370	4.30081e-08	DUSP1	immune	immune-06
R-HSA-1236975	Antigen processing-Cross presentation	22	98	1.47092e-09	DUSP1	immune	immune-05
R-HSA-168249	Innate Immune System	105	1057	7.27195e-13	DUSP1	immune	immune-04
R-HSA-2132295	MHC class II antigen presentation	17	123	0.000105127	DUSP1	immune	immune-03
R-HSA-168256	Immune System	200	2150	1.81043e-22	DUSP1	immune	immune-02
R-HSA-983170	Antigen Presentation: Folding, assembly and peptide loading of class I MHC	16	25	1.29296e-15	DUSP1	immune	immune-01
R-HSA-1234174	Cellular response to hypoxia	12	75	0.000273381	DUSP1	hypoxia	hypoxia-03
R-HSA-1234176	Oxygen-dependent proline hydroxylation of Hypoxia-inducible Factor Alpha	11	66	0.000338986	DUSP1	hypoxia	hypoxia-02
R-HSA-3299685	Detoxification of Reactive Oxygen Species	6	37	0.00875109	DUSP1	hypoxia	hypoxia-01
R-HSA-1280215	Cytokine Signaling in Immune system	90	882	1.04983e-11	DUSP1	cytokine	cytokine-01
R-HSA-5357769	Caspase activation via extrinsic apoptotic signalling pathway	5	27	0.00931184	DUSP1	cell death	cell death-15
R-HSA-140534	Caspase activation via Death Receptors in the presence of ligand	4	17	0.00828002	DUSP1	cell death	cell death-13
R-HSA-75153	Apoptotic execution phase	7	52	0.0131772	DUSP1	cell death	cell death-11
R-HSA-9612973	Autophagy	17	151	0.00120193	DUSP1	cell death	cell death-07
R-HSA-9645723	Diseases of programmed cell death	6	29	0.00249347	DUSP1	cell death	cell death-06
R-HSA-453279	Mitotic G1 phase and G1/S transition	15	149	0.00659733	DUSP1	cell death	cell death-05
R-HSA-69206	G1/S Transition	13	131	0.0123347	DUSP1	cell death	cell death-04
R-HSA-169911	Regulation of Apoptosis	9	53	0.0010113	DUSP1	cell death	cell death-03
R-HSA-109581	Apoptosis	25	178	1.97224e-06	DUSP1	cell death	cell death-02
R-HSA-5357801	Programmed Cell Death	28	190	1.73268e-07	DUSP1	cell death	cell death-01
R-HSA-8948747	Regulation of PTEN localization	2	9	0.0468589	IDO1	PTEN pathway	PTEN pathway-02
R-HSA-9674428	PDGFR mutants bind TKIs	1	1	0.0396114	IDO1	PDGFR pathway	PDGFR pathway-10
R-HSA-9674404	Sorafenib-resistant PDGFR mutants	1	1	0.0396114	IDO1	PDGFR pathway	PDGFR pathway-09
R-HSA-9674403	Regorafenib-resistant PDGFR mutants	1	1	0.0396114	IDO1	PDGFR pathway	PDGFR pathway-08
R-HSA-9674401	Sunitinib-resistant PDGFR mutants	1	1	0.0396114	IDO1	PDGFR pathway	PDGFR pathway-07
R-HSA-9674396	Imatinib-resistant PDGFR mutants	1	1	0.0396114	IDO1	PDGFR pathway	PDGFR pathway-06
R-HSA-9671555	Signaling by PDGFR in disease	3	20	0.0426495	IDO1	PDGFR pathway	PDGFR pathway-05
R-HSA-9674415	Drug resistance of PDGFR mutants	1	1	0.0396114	IDO1	PDGFR pathway	PDGFR pathway-04
R-HSA-186797	Signaling by PDGF	6	58	0.0265787	IDO1	PDGFR pathway	PDGFR pathway-03
R-HSA-9673770	Signaling by PDGFRA extracellular domain mutants	3	12	0.0103945	IDO1	PDGFR pathway	PDGFR pathway-02
R-HSA-9673767	Signaling by PDGFRA transmembrane, juxtamembrane and kinase domain mutants	3	12	0.0103945	IDO1	PDGFR pathway	PDGFR pathway-01
R-HSA-1169410	Antiviral mechanism by IFN-stimulated genes	13	80	1.37824e-05	IDO1	Interferon	Interferon-04
R-HSA-877300	Interferon gamma signaling	23	91	5.46306e-13	IDO1	Interferon	Interferon-03
R-HSA-913531	Interferon Signaling	45	199	3.44617e-22	IDO1	Interferon	Interferon-02
R-HSA-909733	Interferon alpha/beta signaling	30	70	4.04157e-24	IDO1	Interferon	Interferon-01
R-HSA-1280218	Adaptive Immune System	52	756	5.9584e-05	IDO1	immune	immune-08
R-HSA-6798695	Neutrophil degranulation	46	480	2.02494e-08	IDO1	immune	immune-07
R-HSA-983169	Class I MHC mediated antigen processing & presentation	27	370	0.00162333	IDO1	immune	immune-06
R-HSA-1236975	Antigen processing-Cross presentation	15	98	6.48522e-06	IDO1	immune	immune-05
R-HSA-168249	Innate Immune System	80	1057	6.65104e-09	IDO1	immune	immune-04
R-HSA-2132295	MHC class II antigen presentation	15	123	0.000100681	IDO1	immune	immune-03
R-HSA-168256	Immune System	163	2150	4.42935e-19	IDO1	immune	immune-02
R-HSA-983170	Antigen Presentation: Folding, assembly and peptide loading of class I MHC	16	25	4.10035e-17	IDO1	immune	immune-01
R-HSA-3299685	Detoxification of Reactive Oxygen Species	9	37	1.0211e-05	IDO1	hypoxia	hypoxia-01
R-HSA-380108	Chemokine receptors bind chemokines	6	59	0.0286369	IDO1	cytokine	cytokine-02
R-HSA-1280215	Cytokine Signaling in Immune system	81	882	3.06594e-13	IDO1	cytokine	cytokine-01
R-HSA-5357769	Caspase activation via extrinsic apoptotic signalling pathway	4	27	0.0206883	IDO1	cell death	cell death-15
R-HSA-140534	Caspase activation via Death Receptors in the presence of ligand	4	17	0.00383038	IDO1	cell death	cell death-13
R-HSA-9645723	Diseases of programmed cell death	4	29	0.0263229	IDO1	cell death	cell death-06
R-HSA-5357801	Programmed Cell Death	14	190	0.0188344	IDO1	cell death	cell death-01
R-HSA-9028335	Activated NTRK2 signals through PI3K	2	7	0.0429399	KITDim	Receptor Tyrosine Kinases	Receptor Tyrosine Kinases-23
R-HSA-9006934	Signaling by Receptor Tyrosine Kinases	40	506	0.00193154	KITDim	Receptor Tyrosine Kinases	Receptor Tyrosine Kinases-01
R-HSA-9674428	PDGFR mutants bind TKIs	1	1	0.0491405	KITDim	PDGFRA pathway	PDGFR pathway-10
R-HSA-9674404	Sorafenib-resistant PDGFR mutants	1	1	0.0491405	KITDim	PDGFRA pathway	PDGFR pathway-09
R-HSA-9674403	Regorafenib-resistant PDGFR mutants	1	1	0.0491405	KITDim	PDGFRA pathway	PDGFR pathway-08
R-HSA-9674401	Sunitinib-resistant PDGFR mutants	1	1	0.0491405	KITDim	PDGFRA pathway	PDGFR pathway-07
R-HSA-9674396	Imatinib-resistant PDGFR mutants	1	1	0.0491405	KITDim	PDGFRA pathway	PDGFR pathway-06
R-HSA-9671555	Signaling by PDGFR in disease	4	20	0.0149029	KITDim	PDGFRA pathway	PDGFR pathway-05
R-HSA-9674415	Drug resistance of PDGFR mutants	1	1	0.0491405	KITDim	PDGFRA pathway	PDGFR pathway-04
R-HSA-186797	Signaling by PDGF	7	58	0.0228293	KITDim	PDGFRA pathway	PDGFR pathway-03
R-HSA-9673770	Signaling by PDGFRA extracellular domain mutants	3	12	0.0186171	KITDim	PDGFRA pathway	PDGFR pathway-02
R-HSA-9673767	Signaling by PDGFRA transmembrane, juxtamembrane and kinase domain mutants	3	12	0.0186171	KITDim	PDGFRA pathway	PDGFR pathway-01
R-HSA-5628897	TP53 Regulates Metabolic Genes	12	87	0.00106842	KITDim	p53 pathway	p53 pathway-05
R-HSA-1169410	Antiviral mechanism by IFN-stimulated genes	10	80	0.00561394	KITDim	Interferon	Interferon-04
R-HSA-877300	Interferon gamma signaling	14	91	0.000130794	KITDim	Interferon	Interferon-03
R-HSA-913531	Interferon Signaling	28	199	4.43663e-07	KITDim	Interferon	Interferon-02
R-HSA-909733	Interferon alpha/beta signaling	17	70	3.0586e-08	KITDim	Interferon	Interferon-01
R-HSA-1280218	Adaptive Immune System	59	756	0.000238746	KITDim	immune	immune-08
R-HSA-6798695	Neutrophil degranulation	51	480	1.3322e-07	KITDim	immune	immune-07
R-HSA-983169	Class I MHC mediated antigen processing & presentation	31	370	0.00255042	KITDim	immune	immune-06
R-HSA-1236975	Antigen processing-Cross presentation	17	98	4.9288e-06	KITDim	immune	immune-05
R-HSA-168249	Innate Immune System	86	1057	1.40065e-06	KITDim	immune	immune-04
R-HSA-2132295	MHC class II antigen presentation	21	123	5.05174e-07	KITDim	immune	immune-03
R-HSA-168256	Immune System	148	2150	3.47199e-06	KITDim	immune	immune-02
R-HSA-983170	Antigen Presentation: Folding, assembly and peptide loading of class I MHC	11	25	8.65657e-09	KITDim	immune	immune-01
R-HSA-3299685	Detoxification of Reactive Oxygen Species	5	37	0.0334412	KITDim	hypoxia	hypoxia-01
R-HSA-1280215	Cytokine Signaling in Immune system	61	882	0.00376241	KITDim	cytokine	cytokine-01

## Sheet: down
PathwayID	Pathway	List	Total	Pvalue	sample	Type	Number
R-HSA-5357801	Programmed Cell Death	18	190	0.000301524	PDGFRA	cell death	cell death-01
R-HSA-109581	Apoptosis	18	178	0.000133087	PDGFRA	cell death	cell death-02
R-HSA-169911	Regulation of Apoptosis	9	53	0.000144113	PDGFRA	cell death	cell death-03
R-HSA-69206	G1/S Transition	10	131	0.0263804	PDGFRA	cell death	cell death-04
R-HSA-9645723	Diseases of programmed cell death	8	29	8.20587e-06	PDGFRA	cell death	cell death-06
R-HSA-9612973	Autophagy	13	151	0.00465678	PDGFRA	cell death	cell death-07
R-HSA-1280215	Cytokine Signaling in Immune system	45	882	0.0226904	PDGFRA	cytokine	cytokine-01
R-HSA-3299685	Detoxification of Reactive Oxygen Species	6	37	0.0023978	PDGFRA	hypoxia	hypoxia-01
R-HSA-1234176	Oxygen-dependent proline hydroxylation of Hypoxia-inducible Factor Alpha	11	66	3.19359e-05	PDGFRA	hypoxia	hypoxia-02
R-HSA-1234174	Cellular response to hypoxia	13	75	3.91392e-06	PDGFRA	hypoxia	hypoxia-03
R-HSA-168256	Immune System	96	2150	0.0365245	PDGFRA	immune	immune-02
R-HSA-168249	Innate Immune System	64	1057	8.49898e-05	PDGFRA	immune	immune-04
R-HSA-1236975	Antigen processing-Cross presentation	10	98	0.00380442	PDGFRA	immune	immune-05
R-HSA-6798695	Neutrophil degranulation	32	480	0.00124641	PDGFRA	immune	immune-07
R-HSA-9604323	Negative regulation of NOTCH4 signaling	11	54	4.27752e-06	PDGFRA	NOTCH pathway	NOTCH pathway-01
R-HSA-9013694	Signaling by NOTCH4	12	82	5.37131e-05	PDGFRA	NOTCH pathway	NOTCH pathway-02
R-HSA-2122947	NOTCH1 Intracellular Domain Regulates Transcription	7	48	0.0020005	PDGFRA	NOTCH pathway	NOTCH pathway-03
R-HSA-157118	Signaling by NOTCH	16	236	0.0170723	PDGFRA	NOTCH pathway	NOTCH pathway-04
R-HSA-2894862	Constitutive Signaling by NOTCH1 HD+PEST Domain Mutants	6	58	0.0215633	PDGFRA	NOTCH pathway	NOTCH pathway-10
R-HSA-2644606	Constitutive Signaling by NOTCH1 PEST Domain Mutants	6	58	0.0215633	PDGFRA	NOTCH pathway	NOTCH pathway-11
R-HSA-1980143	Signaling by NOTCH1	7	74	0.0212617	PDGFRA	NOTCH pathway	NOTCH pathway-13
R-HSA-2894858	Signaling by NOTCH1 HD+PEST Domain Mutants in Cancer	6	58	0.0215633	PDGFRA	NOTCH pathway	NOTCH pathway-19
R-HSA-2644603	Signaling by NOTCH1 in Cancer	6	58	0.0215633	PDGFRA	NOTCH pathway	NOTCH pathway-20
R-HSA-2644602	Signaling by NOTCH1 PEST Domain Mutants in Cancer	6	58	0.0215633	PDGFRA	NOTCH pathway	NOTCH pathway-21
R-HSA-69610	p53-Independent DNA Damage Response	9	52	0.000123699	PDGFRA	p53 pathway	p53 pathway-01
R-HSA-69613	p53-Independent G1/S DNA damage checkpoint	9	52	0.000123699	PDGFRA	p53 pathway	p53 pathway-02
R-HSA-69563	p53-Dependent G1 DNA Damage Response	9	66	0.000781103	PDGFRA	p53 pathway	p53 pathway-03
R-HSA-69580	p53-Dependent G1/S DNA damage checkpoint	9	66	0.000781103	PDGFRA	p53 pathway	p53 pathway-04
R-HSA-5628897	TP53 Regulates Metabolic Genes	15	87	7.58491e-07	PDGFRA	p53 pathway	p53 pathway-05
R-HSA-3700989	Transcriptional Regulation by TP53	25	365	0.0029208	PDGFRA	p53 pathway	p53 pathway-06
R-HSA-69541	Stabilization of p53	9	57	0.000256053	PDGFRA	p53 pathway	p53 pathway-07
R-HSA-8943724	Regulation of PTEN gene transcription	7	61	0.00780205	PDGFRA	PTEN pathway	PTEN pathway-01
R-HSA-8948747	Regulation of PTEN localization	2	9	0.0429122	PDGFRA	PTEN pathway	PTEN pathway-02
R-HSA-8948751	Regulation of PTEN stability and activity	10	69	0.000243252	PDGFRA	PTEN pathway	PTEN pathway-03
R-HSA-6807070	PTEN Regulation	17	140	2.00834e-05	PDGFRA	PTEN pathway	PTEN pathway-04
R-HSA-9006934	Signaling by Receptor Tyrosine Kinases	29	506	0.0162854	PDGFRA	Receptor Tyrosine Kinases	Receptor Tyrosine Kinases-01
R-HSA-177929	Signaling by EGFR	5	50	0.0394192	PDGFRA	Receptor Tyrosine Kinases	Receptor Tyrosine Kinases-29
R-HSA-6802952	Signaling by BRAF and RAF fusions	6	67	0.0402074	PDGFRA	Receptor Tyrosine Kinases	Receptor Tyrosine Kinases-30
R-HSA-6802946	Signaling by moderate kinase activity BRAF mutants	5	47	0.0312474	PDGFRA	Receptor Tyrosine Kinases	Receptor Tyrosine Kinases-32
R-HSA-6802949	Signaling by RAS mutants	5	47	0.0312474	PDGFRA	Receptor Tyrosine Kinases	Receptor Tyrosine Kinases-33
R-HSA-6802955	Paradoxical activation of RAF signaling by kinase inactive BRAF	5	47	0.0312474	PDGFRA	Receptor Tyrosine Kinases	Receptor Tyrosine Kinases-34
R-HSA-9649948	Signaling downstream of RAS mutants	5	47	0.0312474	PDGFRA	Receptor Tyrosine Kinases	Receptor Tyrosine Kinases-35
R-HSA-182971	EGFR downregulation	4	31	0.028115	PDGFRA	Receptor Tyrosine Kinases	Receptor Tyrosine Kinases-36
R-HSA-1253288	Downregulation of ERBB4 signaling	2	9	0.0429122	PDGFRA	Receptor Tyrosine Kinases	Receptor Tyrosine Kinases-42
R-HSA-3858494	Beta-catenin independent WNT signaling	19	146	2.32723e-06	PDGFRA	WNT pathway	WNT pathway-01
R-HSA-195721	Signaling by WNT	25	332	0.000789061	PDGFRA	WNT pathway	WNT pathway-03
R-HSA-166520	Signaling by NTRKs	7	134	0.0432913	BASP1	Receptor Tyrosine Kinases	Receptor Tyrosine Kinases-06
R-HSA-187037	Signaling by NTRK1 (TRKA)	7	115	0.0210957	BASP1	Receptor Tyrosine Kinases	Receptor Tyrosine Kinases-05
R-HSA-6807070	PTEN Regulation	8	140	0.0199525	BASP1	PTEN pathway	PTEN pathway-04
R-HSA-69541	Stabilization of p53	4	57	0.0481793	BASP1	p53 pathway	p53 pathway-07
R-HSA-69613	p53-Independent G1/S DNA damage checkpoint	4	52	0.0361983	BASP1	p53 pathway	p53 pathway-02
R-HSA-69610	p53-Independent DNA Damage Response	4	52	0.0361983	BASP1	p53 pathway	p53 pathway-01
R-HSA-9013694	Signaling by NOTCH4	5	82	0.0477051	BASP1	NOTCH pathway	NOTCH pathway-02
R-HSA-9604323	Negative regulation of NOTCH4 signaling	4	54	0.0407573	BASP1	NOTCH pathway	NOTCH pathway-01
R-HSA-2132295	MHC class II antigen presentation	8	123	0.00972407	BASP1	immune	immune-03
R-HSA-1234174	Cellular response to hypoxia	5	75	0.0344763	BASP1	hypoxia	hypoxia-03
R-HSA-169911	Regulation of Apoptosis	4	53	0.0384389	BASP1	cell death	cell death-03
R-HSA-3299685	Detoxification of Reactive Oxygen Species	5	37	0.00225089	DUSP1	hypoxia	hypoxia-01
R-HSA-6798695	Neutrophil degranulation	21	480	0.0103639	DUSP1	immune	immune-07
R-HSA-5628897	TP53 Regulates Metabolic Genes	10	87	6.58287e-05	DUSP1	p53 pathway	p53 pathway-05
R-HSA-3700989	Transcriptional Regulation by TP53	18	365	0.00534026	DUSP1	p53 pathway	p53 pathway-06
R-HSA-9006934	Signaling by Receptor Tyrosine Kinases	22	506	0.00941382	DUSP1	Receptor Tyrosine Kinases	Receptor Tyrosine Kinases-01
R-HSA-187037	Signaling by NTRK1 (TRKA)	9	115	0.00253695	DUSP1	Receptor Tyrosine Kinases	Receptor Tyrosine Kinases-05
R-HSA-166520	Signaling by NTRKs	9	134	0.00695828	DUSP1	Receptor Tyrosine Kinases	Receptor Tyrosine Kinases-06
R-HSA-182971	EGFR downregulation	3	31	0.0428206	DUSP1	Receptor Tyrosine Kinases	Receptor Tyrosine Kinases-36
R-HSA-5357801	Programmed Cell Death	19	190	0.000369773	IDO1	cell death	cell death-01
R-HSA-109581	Apoptosis	19	178	0.000159138	IDO1	cell death	cell death-02
R-HSA-169911	Regulation of Apoptosis	7	53	0.00617943	IDO1	cell death	cell death-03
R-HSA-69206	G1/S Transition	10	131	0.0473976	IDO1	cell death	cell death-04
R-HSA-453279	Mitotic G1 phase and G1/S transition	11	149	0.0474772	IDO1	cell death	cell death-05
R-HSA-111465	Apoptotic cleavage of cellular proteins	7	38	0.000865781	IDO1	cell death	cell death-10
R-HSA-75153	Apoptotic execution phase	8	52	0.00129713	IDO1	cell death	cell death-11
R-HSA-111471	Apoptotic factor-mediated response	3	18	0.0370137	IDO1	cell death	cell death-12
R-HSA-264870	Caspase-mediated cleavage of cytoskeletal proteins	4	12	0.00113657	IDO1	cell death	cell death-16
R-HSA-1280215	Cytokine Signaling in Immune system	49	882	0.0233979	IDO1	cytokine	cytokine-01
R-HSA-3299685	Detoxification of Reactive Oxygen Species	5	37	0.0179802	IDO1	hypoxia	hypoxia-01
R-HSA-1234176	Oxygen-dependent proline hydroxylation of Hypoxia-inducible Factor Alpha	8	66	0.00595912	IDO1	hypoxia	hypoxia-02
R-HSA-1234174	Cellular response to hypoxia	8	75	0.0126599	IDO1	hypoxia	hypoxia-03
R-HSA-168256	Immune System	106	2150	0.0307905	IDO1	immune	immune-02
R-HSA-168249	Innate Immune System	69	1057	0.000102911	IDO1	immune	immune-04
R-HSA-1236975	Antigen processing-Cross presentation	9	98	0.02105	IDO1	immune	immune-05
R-HSA-6798695	Neutrophil degranulation	34	480	0.00176322	IDO1	immune	immune-07
R-HSA-9604323	Negative regulation of NOTCH4 signaling	8	54	0.00166754	IDO1	NOTCH pathway	NOTCH pathway-01
R-HSA-9013694	Signaling by NOTCH4	9	82	0.00700438	IDO1	NOTCH pathway	NOTCH pathway-02
R-HSA-69610	p53-Independent DNA Damage Response	7	52	0.00555784	IDO1	p53 pathway	p53 pathway-01
R-HSA-69613	p53-Independent G1/S DNA damage checkpoint	7	52	0.00555784	IDO1	p53 pathway	p53 pathway-02
R-HSA-69563	p53-Dependent G1 DNA Damage Response	7	66	0.0196949	IDO1	p53 pathway	p53 pathway-03
R-HSA-69580	p53-Dependent G1/S DNA damage checkpoint	7	66	0.0196949	IDO1	p53 pathway	p53 pathway-04
R-HSA-5628897	TP53 Regulates Metabolic Genes	12	87	0.000249804	IDO1	p53 pathway	p53 pathway-05
R-HSA-3700989	Transcriptional Regulation by TP53	25	365	0.0103383	IDO1	p53 pathway	p53 pathway-06
R-HSA-69541	Stabilization of p53	7	57	0.00919341	IDO1	p53 pathway	p53 pathway-07
R-HSA-6796648	TP53 Regulates Transcription of DNA Repair Genes	8	65	0.00542939	IDO1	p53 pathway	p53 pathway-17
R-HSA-8948751	Regulation of PTEN stability and activity	7	69	0.0245493	IDO1	PTEN pathway	PTEN pathway-03
R-HSA-6807070	PTEN Regulation	11	140	0.0323962	IDO1	PTEN pathway	PTEN pathway-04
R-HSA-9006934	Signaling by Receptor Tyrosine Kinases	34	506	0.00411334	IDO1	Receptor Tyrosine Kinases	Receptor Tyrosine Kinases-01
R-HSA-187037	Signaling by NTRK1 (TRKA)	10	115	0.0218793	IDO1	Receptor Tyrosine Kinases	Receptor Tyrosine Kinases-05
R-HSA-9034864	Activated NTRK3 signals through RAS	2	8	0.0412239	IDO1	Receptor Tyrosine Kinases	Receptor Tyrosine Kinases-26
R-HSA-5637815	Signaling by Ligand-Responsive EGFR Variants in Cancer	3	19	0.0426307	IDO1	Receptor Tyrosine Kinases	Receptor Tyrosine Kinases-38
R-HSA-1236382	Constitutive Signaling by Ligand-Responsive EGFR Cancer Variants	3	19	0.0426307	IDO1	Receptor Tyrosine Kinases	Receptor Tyrosine Kinases-52
R-HSA-3858494	Beta-catenin independent WNT signaling	13	146	0.00804435	IDO1	WNT pathway	WNT pathway-01
R-HSA-5357801	Programmed Cell Death	7	190	0.0456807	KITDim	cell death	cell death-01
R-HSA-169911	Regulation of Apoptosis	4	53	0.0128522	KITDim	cell death	cell death-03
R-HSA-453279	Mitotic G1 phase and G1/S transition	6	149	0.0435508	KITDim	cell death	cell death-05
R-HSA-9612973	Autophagy	6	151	0.045961	KITDim	cell death	cell death-07
R-HSA-1280215	Cytokine Signaling in Immune system	29	882	0.000504199	KITDim	cytokine	cytokine-01
R-HSA-3299685	Detoxification of Reactive Oxygen Species	5	37	0.000396511	KITDim	hypoxia	hypoxia-01
R-HSA-1234176	Oxygen-dependent proline hydroxylation of Hypoxia-inducible Factor Alpha	5	66	0.0054468	KITDim	hypoxia	hypoxia-02
R-HSA-1234174	Cellular response to hypoxia	6	75	0.00179292	KITDim	hypoxia	hypoxia-03
R-HSA-168256	Immune System	49	2150	0.0184324	KITDim	immune	immune-02
R-HSA-168249	Innate Immune System	31	1057	0.00209231	KITDim	immune	immune-04
R-HSA-6798695	Neutrophil degranulation	16	480	0.0085444	KITDim	immune	immune-07
R-HSA-9604323	Negative regulation of NOTCH4 signaling	4	54	0.0136985	KITDim	NOTCH pathway	NOTCH pathway-01
R-HSA-9013694	Signaling by NOTCH4	5	82	0.0133603	KITDim	NOTCH pathway	NOTCH pathway-02
R-HSA-2691232	Constitutive Signaling by NOTCH1 HD Domain Mutants	2	15	0.026642	KITDim	NOTCH pathway	NOTCH pathway-09
R-HSA-2691230	Signaling by NOTCH1 HD Domain Mutants in Cancer	2	15	0.026642	KITDim	NOTCH pathway	NOTCH pathway-18
R-HSA-69610	p53-Independent DNA Damage Response	4	52	0.0120401	KITDim	p53 pathway	p53 pathway-01
R-HSA-69613	p53-Independent G1/S DNA damage checkpoint	4	52	0.0120401	KITDim	p53 pathway	p53 pathway-02
R-HSA-69563	p53-Dependent G1 DNA Damage Response	5	66	0.0054468	KITDim	p53 pathway	p53 pathway-03
R-HSA-69580	p53-Dependent G1/S DNA damage checkpoint	5	66	0.0054468	KITDim	p53 pathway	p53 pathway-04
R-HSA-3700989	Transcriptional Regulation by TP53	13	365	0.0103046	KITDim	p53 pathway	p53 pathway-06
R-HSA-69541	Stabilization of p53	4	57	0.016447	KITDim	p53 pathway	p53 pathway-07
R-HSA-6804115	TP53 regulates transcription of additional cell cycle genes whose exact role in the p53 pathway remain uncertain	2	20	0.0455922	KITDim	p53 pathway	p53 pathway-11
R-HSA-6791312	TP53 Regulates Transcription of Cell Cycle Genes	3	48	0.0491814	KITDim	p53 pathway	p53 pathway-15
R-HSA-6804760	Regulation of TP53 Activity through Methylation	2	19	0.0414922	KITDim	p53 pathway	p53 pathway-16
R-HSA-8948747	Regulation of PTEN localization	2	9	0.00977236	KITDim	PTEN pathway	PTEN pathway-02
R-HSA-8948751	Regulation of PTEN stability and activity	4	69	0.0307541	KITDim	PTEN pathway	PTEN pathway-03
R-HSA-6807070	PTEN Regulation	6	140	0.0337	KITDim	PTEN pathway	PTEN pathway-04
R-HSA-9006934	Signaling by Receptor Tyrosine Kinases	20	506	0.000432981	KITDim	Receptor Tyrosine Kinases	Receptor Tyrosine Kinases-01
R-HSA-187037	Signaling by NTRK1 (TRKA)	9	115	0.000158351	KITDim	Receptor Tyrosine Kinases	Receptor Tyrosine Kinases-05
R-HSA-166520	Signaling by NTRKs	9	134	0.000497006	KITDim	Receptor Tyrosine Kinases	Receptor Tyrosine Kinases-06
R-HSA-9665348	Signaling by ERBB2 ECD mutants	2	16	0.030109	KITDim	Receptor Tyrosine Kinases	Receptor Tyrosine Kinases-19
R-HSA-5637810	Constitutive Signaling by EGFRvIII	2	15	0.026642	KITDim	Receptor Tyrosine Kinases	Receptor Tyrosine Kinases-27
R-HSA-177929	Signaling by EGFR	4	50	0.0105165	KITDim	Receptor Tyrosine Kinases	Receptor Tyrosine Kinases-29
R-HSA-6802946	Signaling by moderate kinase activity BRAF mutants	3	47	0.0466778	KITDim	Receptor Tyrosine Kinases	Receptor Tyrosine Kinases-32
R-HSA-6802949	Signaling by RAS mutants	3	47	0.0466778	KITDim	Receptor Tyrosine Kinases	Receptor Tyrosine Kinases-33
R-HSA-6802955	Paradoxical activation of RAF signaling by kinase inactive BRAF	3	47	0.0466778	KITDim	Receptor Tyrosine Kinases	Receptor Tyrosine Kinases-34
R-HSA-9649948	Signaling downstream of RAS mutants	3	47	0.0466778	KITDim	Receptor Tyrosine Kinases	Receptor Tyrosine Kinases-35
R-HSA-5637815	Signaling by Ligand-Responsive EGFR Variants in Cancer	4	19	0.000267612	KITDim	Receptor Tyrosine Kinases	Receptor Tyrosine Kinases-38
R-HSA-8863795	Downregulation of ERBB2 signaling	3	29	0.013149	KITDim	Receptor Tyrosine Kinases	Receptor Tyrosine Kinases-40
R-HSA-1358803	Downregulation of ERBB2:ERBB3 signaling	2	13	0.0202403	KITDim	Receptor Tyrosine Kinases	Receptor Tyrosine Kinases-41
R-HSA-1253288	Downregulation of ERBB4 signaling	2	9	0.00977236	KITDim	Receptor Tyrosine Kinases	Receptor Tyrosine Kinases-42
R-HSA-1643713	Signaling by EGFR in Cancer	4	25	0.000805789	KITDim	Receptor Tyrosine Kinases	Receptor Tyrosine Kinases-44
R-HSA-5637812	Signaling by EGFRvIII in Cancer	2	15	0.026642	KITDim	Receptor Tyrosine Kinases	Receptor Tyrosine Kinases-45
R-HSA-1227986	Signaling by ERBB2	4	50	0.0105165	KITDim	Receptor Tyrosine Kinases	Receptor Tyrosine Kinases-46
R-HSA-1236382	Constitutive Signaling by Ligand-Responsive EGFR Cancer Variants	4	19	0.000267612	KITDim	Receptor Tyrosine Kinases	Receptor Tyrosine Kinases-52
