# Supplementary material for: Deciphering the tumor immune microenvironment of imatinib-resistance in advanced gastrointestinal stromal tumors at single-cell resolution
Source: Cell Death Dis. 2024 Mar 5;15(3):190. doi: 10.1038/s41419-024-06571-3 (PMC10914684; doi:10.1038/s41419-024-06571-3)
Supplement: Supplementary file 5 — Supplementary Data 4 [file 41419_2024_6571_MOESM5_ESM.xlsx]

## Sheet: exhausted signature
TIGIT
CTLA4
PDCD1
HAVCR2

## Sheet: toxicity signatue
IFNG
IRF8
EOMES
GZMA
GAMB
XCL1
TMF
PRF1
LAMP1
CCL5
GZMM

## Sheet: proliferation signature
CD69
KLF12
MTOR
IL21R
IL15RA
MKI67
STMN

## Sheet: cell death signature
NUPR1
PDE1A
SFRP1
FHL2
PDE3A
TIMP3
KANK2
HAND2
NES
NKX3-2
NCKAP1
GJA1
APP
HSPB6
CTSL
GSN
MDK
PLAGL1
CLU
ITM2C
FGFR1
LMNA
F2R
SOCS2
CST3
SLC25A4
BCAP29
PTTG1IP
HIPK2
GRINA
IL6ST
HIGD1A
RTN4
FOXP1
MAGED1
TP53BP2
LGALS12
MAPK3
IFI27
PRKCQ
UFL1
NBN
IFT57
DNAJB6
KDELR1
YWHAG
NDUFS1
NLRP1
VPS35
PTPA
APPL1
DNM1L
FAM162A
TNFSF10
CAPN2
NFE2L2
ARF4
SLK
DAD1
PIGT
BCAP31
HSPA9
DYNLL1
PPP2R1A
MYDGF
VDAC2
ATP2A3
CD34
KIT
DYNLT1
ALKBH7
HEBP2
LRPAP1
